# Supplementary material for: Water quality prediction in sea cucumber farming based on a GRU neural network optimized by an improved whale optimization algorithm
Source: PeerJ Comput Sci. 2022 May 31;8:e1000. doi: 10.7717/peerj-cs.1000 (PMC9202628; doi:10.7717/peerj-cs.1000)
Supplement: Supplemental Information 1 — Water quality data were collected from the sea cucumber farming area of marine ranches in Shandong Peninsula, China. Data was collected every ten minutes, and water quality indicators include dissolved oxygen (rjy_con), water temperature (temp) and salinity (salt). The data file is in CSV format. [file peerj-cs-08-1000-s001.csv]

Date	Hour	Minute	temp	salt	rjy_con	Timestamp
2020-6-5	0	0	14.2473	31.0872	5.241	1528128000
2020-6-5	0	10	14.3678	31.0836	5.268	1528128600
2020-6-5	0	20	14.4202	31.0765	5.298	1528129200
2020-6-5	0	30	14.4926	31.0788	5.331	1528129800
2020-6-5	0	40	14.598	31.0808	5.369	1528130400
2020-6-5	0	50	14.6747	31.0838	5.417	1528131000
2020-6-5	1	0	14.7498	31.0873	5.47	1528131600
2020-6-5	1	10	14.7978	31.0839	5.518	1528132200
2020-6-5	1	20	14.7574	31.0833	5.569	1528132800
2020-6-5	1	30	14.5994	31.0799	5.604	1528133400
2020-6-5	1	40	14.505	31.0805	5.638	1528134000
2020-6-5	1	50	14.5103	31.0798	5.669	1528134600
2020-6-5	2	0	14.529	31.0832	5.695	1528135200
2020-6-5	2	10	14.5948	31.0797	5.726	1528135800
2020-6-5	2	20	14.6659	31.0785	5.76	1528136400
2020-6-5	2	30	14.7848	31.0896	5.771	1528137000
2020-6-5	2	40	14.8981	31.0877	5.79	1528137600
2020-6-5	2	50	14.9265	31.0822	5.792	1528138200
2020-6-5	3	0	14.8915	31.0777	5.773	1528138800
2020-6-5	3	10	14.9121	31.0828	5.728	1528139400
2020-6-5	3	20	14.9271	31.0832	5.672	1528140000
2020-6-5	3	30	14.8905	31.0846	5.619	1528140600
2020-6-5	3	40	14.8833	31.0825	5.568	1528141200
2020-6-5	3	50	14.9263	31.0856	5.527	1528141800
2020-6-5	4	0	14.9804	31.0806	5.471	1528142400
2020-6-5	4	10	15.0336	31.0821	5.404	1528143000
2020-6-5	4	20	15.1266	31.0897	5.314	1528143600
2020-6-5	4	30	15.2195	31.0873	5.227	1528144200
2020-6-5	4	40	15.2823	31.087	5.166	1528144800
2020-6-5	4	50	15.3108	31.0876	5.129	1528145400
2020-6-5	5	0	15.3231	31.0875	5.131	1528146000
2020-6-5	5	10	15.3891	31.0892	5.169	1528146600
2020-6-5	5	20	15.3875	31.0862	5.236	1528147200
2020-6-5	5	30	15.4533	31.0877	5.309	1528147800
2020-6-5	5	40	15.6467	31.085	5.373	1528148400
2020-6-5	5	50	15.9275	31.1187	5.412	1528149000
2020-6-5	6	0	16.0654	31.0994	5.426	1528149600
2020-6-5	6	10	16.4031	31.1011	5.445	1528150200
2020-6-5	6	20	16.2925	31.0937	5.467	1528150800
2020-6-5	6	30	16.1183	31.0788	5.498	1528151400
2020-6-5	6	40	15.8898	31.0838	5.584	1528152000
2020-6-5	6	50	15.7078	31.0828	5.631	1528152600
2020-6-5	7	0	15.5423	31.0811	5.526	1528153200
2020-6-5	7	10	15.3886	31.0793	5.321	1528153800
2020-6-5	7	20	15.3565	31.0872	5.206	1528154400
2020-6-5	7	30	15.391	31.0878	5.195	1528155000
2020-6-5	7	40	15.4372	31.0853	5.288	1528155600
2020-6-5	7	50	15.4927	31.0766	5.442	1528156200
2020-6-5	8	0	15.476	31.0838	5.629	1528156800
2020-6-5	8	10	15.3931	31.0791	5.84	1528157400
2020-6-5	8	20	15.3576	31.0803	6.052	1528158000
2020-6-5	8	30	15.3239	31.079	6.216	1528158600
2020-6-5	8	40	15.0516	31.0927	6.337	1528159200
2020-6-5	8	50	14.2916	31.0569	6.427	1528159800
2020-6-5	9	0	14.0736	31.0706	6.523	1528160400
2020-6-5	9	10	13.9484	31.0787	6.597	1528161000
2020-6-5	9	20	13.8488	31.0757	6.635	1528161600
2020-6-5	9	30	13.8505	31.0767	6.616	1528162200
2020-6-5	9	40	13.8725	31.0765	6.577	1528162800
2020-6-5	9	50	13.9076	31.0774	6.544	1528163400
2020-6-5	10	0	13.9476	31.0791	6.516	1528164000
2020-6-5	10	10	13.9158	31.0765	6.495	1528164600
2020-6-5	10	20	13.9247	31.0776	6.494	1528165200
2020-6-5	10	30	13.9487	31.0776	6.482	1528165800
2020-6-5	10	40	13.9849	31.0787	6.475	1528166400
2020-6-5	10	50	14.005	31.0772	6.469	1528167000
2020-6-5	11	0	14.0155	31.079	6.451	1528167600
2020-6-5	11	10	14.0518	31.0777	6.428	1528168200
2020-6-5	11	20	14.0731	31.0777	6.396	1528168800
2020-6-5	11	30	14.0687	31.0759	6.365	1528169400
2020-6-5	11	40	14.1004	31.0761	6.335	1528170000
2020-6-5	11	50	14.1675	31.0767	6.314	1528170600
2020-6-5	12	0	14.182	31.0836	6.294	1528171200
2020-6-5	12	10	14.1758	31.0787	6.281	1528171800
2020-6-5	12	20	14.2129	31.0813	6.28	1528172400
2020-6-5	12	30	14.2235	31.0779	6.274	1528173000
2020-6-5	12	40	14.2699	31.0783	6.273	1528173600
2020-6-5	12	50	14.2623	31.079	6.28	1528174200
2020-6-5	13	0	14.252	31.0794	6.298	1528174800
2020-6-5	13	10	14.2427	31.0788	6.319	1528175400
2020-6-5	13	20	14.2573	31.0778	6.341	1528176000
2020-6-5	13	30	14.2658	31.0803	6.362	1528176600
2020-6-5	13	40	14.2456	31.0804	6.384	1528177200
2020-6-5	13	50	14.2279	31.0781	6.42	1528177800
2020-6-5	14	0	14.2136	31.0781	6.481	1528178400
2020-6-5	14	10	14.2498	31.078	6.528	1528179000
2020-6-5	14	20	14.2935	31.0798	6.58	1528179600
2020-6-5	14	30	14.3075	31.0793	6.626	1528180200
2020-6-5	14	40	14.3047	31.0814	6.683	1528180800
2020-6-5	14	50	14.2884	31.0834	6.729	1528181400
2020-6-5	15	0	14.2545	31.082	6.764	1528182000
2020-6-5	15	10	14.2239	31.0825	6.798	1528182600
2020-6-5	15	20	14.2404	31.083	6.825	1528183200
2020-6-5	15	30	14.2847	31.0845	6.844	1528183800
2020-6-5	15	40	14.3208	31.0847	6.876	1528184400
2020-6-5	15	50	14.3687	31.0849	6.923	1528185000
2020-6-5	16	0	14.4344	31.0885	6.97	1528185600
2020-6-5	16	10	14.447	31.0873	7.004	1528186200
2020-6-5	16	20	14.4104	31.0893	7.02	1528186800
2020-6-5	16	30	14.3845	31.0886	7.027	1528187400
2020-6-5	16	40	14.3699	31.0882	7.021	1528188000
2020-6-5	16	50	14.3894	31.0889	7.01	1528188600
2020-6-5	17	0	14.4034	31.0893	7.006	1528189200
2020-6-5	17	10	14.4366	31.0894	7.009	1528189800
2020-6-5	17	20	14.4369	31.0888	7.028	1528190400
2020-6-5	17	30	14.4546	31.0881	7.055	1528191000
2020-6-5	17	40	14.4964	31.0884	7.075	1528191600
2020-6-5	17	50	14.5663	31.0921	7.089	1528192200
2020-6-5	18	0	14.7522	31.0999	7.105	1528192800
2020-6-5	18	10	14.9858	31.1051	7.122	1528193400
2020-6-5	18	20	15.0117	31.0959	7.124	1528194000
2020-6-5	18	30	15.4405	31.1024	7.137	1528194600
2020-6-5	18	40	15.7477	31.1209	7.117	1528195200
2020-6-5	18	50	15.9969	31.1047	7.092	1528195800
2020-6-5	19	0	16.3725	31.0832	7.065	1528196400
2020-6-5	19	10	16.4707	31.1024	7.024	1528197000
2020-6-5	19	20	16.1082	31.0876	6.971	1528197600
2020-6-5	19	30	15.8541	31.085	6.944	1528198200
2020-6-5	19	40	15.7204	31.0875	6.873	1528198800
2020-6-5	19	50	15.7074	31.0898	6.722	1528199400
2020-6-5	20	0	15.7608	31.092	6.523	1528200000
2020-6-5	20	10	15.6981	31.0963	6.252	1528200600
2020-6-5	20	20	15.6498	31.0947	5.97	1528201200
2020-6-5	20	30	15.5822	31.09	5.803	1528201800
2020-6-5	20	40	15.5401	31.0908	5.74	1528202400
2020-6-5	20	50	15.5017	31.0916	5.749	1528203000
2020-6-5	21	0	15.4129	31.09	5.808	1528203600
2020-6-5	21	10	15.2838	31.0925	5.917	1528204200
2020-6-5	21	20	15.156	31.0902	6.048	1528204800
2020-6-5	21	30	15.083	31.0887	6.162	1528205400
2020-6-5	21	40	14.3797	31.0806	6.231	1528206000
2020-6-5	21	50	14.0138	31.078	6.31	1528206600
2020-6-5	22	0	13.8655	31.0857	6.391	1528207200
2020-6-5	22	10	13.8624	31.0891	6.44	1528207800
2020-6-5	22	20	13.847	31.0897	6.427	1528208400
2020-6-5	22	30	13.821	31.0848	6.393	1528209000
2020-6-5	22	40	13.8348	31.0835	6.39	1528209600
2020-6-5	22	50	13.8484	31.0831	6.399	1528210200
2020-6-5	23	0	13.8738	31.0851	6.412	1528210800
2020-6-5	23	10	13.9159	31.0842	6.427	1528211400
2020-6-5	23	20	13.9456	31.0796	6.434	1528212000
2020-6-5	23	30	13.9775	31.0811	6.423	1528212600
2020-6-5	23	40	13.9942	31.08	6.406	1528213200
2020-6-6	0	0	14.0457	31.0795	6.406	1528214400
2020-6-6	0	10	14.0488	31.0805	6.424	1528215000
2020-6-6	0	20	14.0631	31.0808	6.436	1528215600
2020-6-6	0	30	14.0604	31.0802	6.449	1528216200
2020-6-6	0	40	14.0718	31.0781	6.46	1528216800
2020-6-6	0	50	14.1032	31.0803	6.469	1528217400
2020-6-6	1	0	14.152	31.076	6.469	1528218000
2020-6-6	1	10	14.3079	31.0803	6.471	1528218600
2020-6-6	1	20	14.3769	31.0707	6.487	1528219200
2020-6-6	1	30	14.4322	31.0806	6.499	1528219800
2020-6-6	1	40	14.433	31.0805	6.512	1528220400
2020-6-6	1	50	14.5556	31.0926	6.515	1528221000
2020-6-6	2	0	14.3917	31.0721	6.509	1528221600
2020-6-6	2	10	14.3655	31.0768	6.495	1528222200
2020-6-6	2	20	14.3783	31.0804	6.48	1528222800
2020-6-6	2	30	14.629	31.0948	6.486	1528223400
2020-6-6	2	40	14.5164	31.0784	6.505	1528224000
2020-6-6	2	50	14.4915	31.0896	6.551	1528224600
2020-6-6	3	0	14.4223	31.0837	6.604	1528225200
2020-6-6	3	10	14.3807	31.0835	6.653	1528225800
2020-6-6	3	20	14.4022	31.0827	6.691	1528226400
2020-6-6	3	30	14.4056	31.0865	6.739	1528227000
2020-6-6	3	40	14.3824	31.0832	6.784	1528227600
2020-6-6	3	50	14.4	31.0874	6.834	1528228200
2020-6-6	4	0	14.4468	31.0889	6.881	1528228800
2020-6-6	4	10	14.4929	31.0849	6.922	1528229400
2020-6-6	4	20	14.4363	31.0826	6.961	1528230000
2020-6-6	4	30	14.6056	31.0944	7.006	1528230600
2020-6-6	4	40	14.9178	31.0855	7.034	1528231200
2020-6-6	4	50	15.3019	31.0924	7.059	1528231800
2020-6-6	5	0	15.7065	31.0949	7.084	1528232400
2020-6-6	5	10	15.9514	31.0969	7.082	1528233000
2020-6-6	5	20	16.0934	31.0974	7.071	1528233600
2020-6-6	5	30	16.237	31.0926	7.09	1528234200
2020-6-6	5	40	16.2447	31.0955	7.117	1528234800
2020-6-6	5	50	16.2561	31.0933	7.105	1528235400
2020-6-6	6	0	16.2408	31.0918	7.051	1528236000
2020-6-6	6	10	16.2771	31.0911	6.956	1528236600
2020-6-6	6	20	16.3505	31.0938	6.832	1528237200
2020-6-6	6	30	16.329	31.0934	6.703	1528237800
2020-6-6	6	40	16.3598	31.0986	6.607	1528238400
2020-6-6	6	50	16.2408	31.1017	6.554	1528239000
2020-6-6	7	0	16.1962	31.0945	6.547	1528239600
2020-6-6	7	10	16.3834	31.1061	6.544	1528240200
2020-6-6	7	20	16.6931	31.1124	6.52	1528240800
2020-6-6	7	30	16.5694	31.0916	6.493	1528241400
2020-6-6	7	40	16.6243	31.0731	6.533	1528242000
2020-6-6	7	50	16.2253	31.0801	6.631	1528242600
2020-6-6	8	0	15.7824	31.0651	6.669	1528243200
2020-6-6	8	10	15.4832	31.0631	6.513	1528243800
2020-6-6	8	20	15.4194	31.0761	6.387	1528244400
2020-6-6	8	30	15.4332	31.0722	6.406	1528245000
2020-6-6	8	40	15.4737	31.0713	6.467	1528245600
2020-6-6	8	50	15.5686	31.0744	6.566	1528246200
2020-6-6	9	0	15.6156	31.0765	6.696	1528246800
2020-6-6	9	10	15.6094	31.0788	6.842	1528247400
2020-6-6	9	20	15.3929	31.078	6.981	1528248000
2020-6-6	9	30	15.2334	31.0792	7.091	1528248600
2020-6-6	9	40	15.0956	31.0728	7.173	1528249200
2020-6-6	9	50	14.8218	31.0675	7.224	1528249800
2020-6-6	10	0	14.2214	31.0451	7.229	1528250400
2020-6-6	10	10	13.9965	31.0709	7.226	1528251000
2020-6-6	10	20	13.8976	31.0744	7.203	1528251600
2020-6-6	10	30	13.836	31.0755	7.182	1528252200
2020-6-6	10	40	13.8447	31.0771	7.179	1528252800
2020-6-6	10	50	13.8738	31.0761	7.182	1528253400
2020-6-6	11	0	13.9282	31.0783	7.176	1528254000
2020-6-6	11	10	13.9164	31.0792	7.148	1528254600
2020-6-6	11	20	13.8398	31.0742	7.108	1528255200
2020-6-6	11	30	13.8068	31.0741	7.094	1528255800
2020-6-6	11	40	13.8096	31.0755	7.109	1528256400
2020-6-6	11	50	13.8513	31.0801	7.156	1528257000
2020-6-6	12	0	13.9391	31.0764	7.209	1528257600
2020-6-6	12	10	14.0531	31.0829	7.263	1528258200
2020-6-6	12	20	14.0806	31.0828	7.3	1528258800
2020-6-6	12	30	14.0463	31.0837	7.338	1528259400
2020-6-6	12	40	14.0602	31.0838	7.376	1528260000
2020-6-6	12	50	14.0488	31.084	7.441	1528260600
2020-6-6	13	0	14.0385	31.0846	7.516	1528261200
2020-6-6	13	10	14.0701	31.0851	7.598	1528261800
2020-6-6	13	20	14.0999	31.0893	7.663	1528262400
2020-6-6	13	30	14.1389	31.0912	7.719	1528263000
2020-6-6	13	40	14.1193	31.0903	7.756	1528263600
2020-6-6	13	50	14.1319	31.0918	7.77	1528264200
2020-6-6	14	0	14.1485	31.093	7.775	1528264800
2020-6-6	14	10	14.1848	31.0944	7.785	1528265400
2020-6-6	14	20	14.1603	31.0975	7.8	1528266000
2020-6-6	14	30	14.08	31.0953	7.813	1528266600
2020-6-6	14	40	14.0538	31.0936	7.83	1528267200
2020-6-6	14	50	14.0541	31.0946	7.839	1528267800
2020-6-6	15	0	14.056	31.0947	7.852	1528268400
2020-6-6	15	10	14.1049	31.094	7.864	1528269000
2020-6-6	15	20	14.1337	31.0968	7.863	1528269600
2020-6-6	15	30	14.1783	31.0961	7.869	1528270200
2020-6-6	15	40	14.1793	31.0965	7.87	1528270800
2020-6-6	15	50	14.1714	31.0962	7.863	1528271400
2020-6-6	16	0	14.182	31.0972	7.85	1528272000
2020-6-6	16	10	14.2135	31.0968	7.843	1528272600
2020-6-6	16	20	14.288	31.0991	7.858	1528273200
2020-6-6	16	30	14.3041	31.0981	7.867	1528273800
2020-6-6	16	40	14.3181	31.0968	7.874	1528274400
2020-6-6	16	50	14.3579	31.0986	7.875	1528275000
2020-6-6	17	0	14.3906	31.098	7.864	1528275600
2020-6-6	17	10	14.3989	31.0972	7.859	1528276200
2020-6-6	17	20	14.3768	31.0961	7.854	1528276800
2020-6-6	17	30	14.3678	31.0978	7.856	1528277400
2020-6-6	17	40	14.3472	31.0971	7.859	1528278000
2020-6-6	17	50	14.3357	31.0966	7.867	1528278600
2020-6-6	18	0	14.3625	31.0981	7.88	1528279200
2020-6-6	18	10	14.3937	31.0979	7.886	1528279800
2020-6-6	18	20	14.4265	31.0999	7.89	1528280400
2020-6-6	18	30	14.4796	31.0988	7.898	1528281000
2020-6-6	18	40	14.5915	31.095	7.901	1528281600
2020-6-6	18	50	14.8488	31.1309	7.899	1528282200
2020-6-6	19	0	14.8998	31.099	7.888	1528282800
2020-6-6	19	10	15.1266	31.1051	7.86	1528283400
2020-6-6	19	20	15.1843	31.1047	7.799	1528284000
2020-6-6	19	30	15.3902	31.0939	7.769	1528284600
2020-6-6	19	40	15.7601	31.1393	7.743	1528285200
2020-6-6	19	50	15.9499	31.1203	7.704	1528285800
2020-6-6	20	0	15.9846	31.0975	7.663	1528286400
2020-6-6	20	10	15.9871	31.1031	7.642	1528287000
2020-6-6	20	20	16.0312	31.1003	7.634	1528287600
2020-6-6	20	30	15.9555	31.0951	7.593	1528288200
2020-6-6	20	40	15.8759	31.0953	7.496	1528288800
2020-6-6	20	50	15.8871	31.0936	7.369	1528289400
2020-6-6	21	0	15.8954	31.0975	7.236	1528290000
2020-6-6	21	10	15.8326	31.0949	7.075	1528290600
2020-6-6	21	20	15.768	31.0993	6.972	1528291200
2020-6-6	21	30	15.73	31.0963	6.953	1528291800
2020-6-6	21	40	15.7151	31.0946	6.972	1528292400
2020-6-6	21	50	15.6832	31.0951	7.003	1528293000
2020-6-6	22	0	15.5873	31.0932	7.06	1528293600
2020-6-6	22	10	15.4949	31.0922	7.126	1528294200
2020-6-6	22	20	15.4262	31.0898	7.181	1528294800
2020-6-6	22	30	15.3923	31.0894	7.209	1528295400
2020-6-6	22	40	15.3267	31.0868	7.228	1528296000
2020-6-6	22	50	15.1871	31.1199	7.249	1528296600
2020-6-6	23	0	14.4868	31.0976	7.262	1528297200
2020-6-6	23	10	14.1581	31.0817	7.291	1528297800
2020-6-6	23	20	14.0639	31.0871	7.298	1528298400
2020-6-6	23	30	13.9693	31.0861	7.235	1528299000
2020-6-6	23	40	13.9133	31.0826	7.152	1528299600
2020-6-7	0	0	13.9548	31.0838	7.072	1528300800
2020-6-7	0	10	13.9831	31.083	7.033	1528301400
2020-6-7	0	20	14.0152	31.0826	6.998	1528302000
2020-6-7	0	30	14.0429	31.0853	6.957	1528302600
2020-6-7	0	40	14.048	31.0841	6.924	1528303200
2020-6-7	0	50	14.0674	31.0847	6.928	1528303800
2020-6-7	1	0	14.0754	31.0851	6.981	1528304400
2020-6-7	1	10	14.0714	31.0853	7.064	1528305000
2020-6-7	1	20	14.0725	31.0863	7.16	1528305600
2020-6-7	1	30	14.0764	31.0881	7.274	1528306200
2020-6-7	1	40	14.0872	31.0886	7.355	1528306800
2020-6-7	1	50	14.1154	31.089	7.418	1528307400
2020-6-7	2	0	14.162	31.0913	7.481	1528308000
2020-6-7	2	10	14.3892	31.1004	7.519	1528308600
2020-6-7	2	20	14.4334	31.0953	7.548	1528309200
2020-6-7	2	30	14.4697	31.0892	7.564	1528309800
2020-6-7	2	40	14.5262	31.0924	7.549	1528310400
2020-6-7	2	50	14.5623	31.0967	7.508	1528311000
2020-6-7	3	0	14.5396	31.0939	7.496	1528311600
2020-6-7	3	10	14.4922	31.094	7.501	1528312200
2020-6-7	3	20	14.4555	31.0937	7.525	1528312800
2020-6-7	3	30	14.4675	31.0944	7.552	1528313400
2020-6-7	3	40	14.4629	31.0945	7.576	1528314000
2020-6-7	3	50	14.4998	31.097	7.602	1528314600
2020-6-7	4	0	14.5817	31.0978	7.628	1528315200
2020-6-7	4	10	14.7078	31.1016	7.652	1528315800
2020-6-7	4	20	14.7772	31.0964	7.666	1528316400
2020-6-7	4	30	14.8632	31.0957	7.682	1528317000
2020-6-7	4	40	14.9014	31.0943	7.692	1528317600
2020-6-7	4	50	15.0061	31.0972	7.705	1528318200
2020-6-7	5	0	15.0548	31.0982	7.711	1528318800
2020-6-7	5	10	15.124	31.0949	7.724	1528319400
2020-6-7	5	20	15.2219	31.1007	7.728	1528320000
2020-6-7	5	30	15.268	31.0878	7.735	1528320600
2020-6-7	5	40	15.3019	31.0942	7.736	1528321200
2020-6-7	5	50	15.3629	31.0939	7.73	1528321800
2020-6-7	6	0	15.3973	31.0926	7.708	1528322400
2020-6-7	6	10	15.4522	31.0957	7.664	1528323000
2020-6-7	6	20	15.4821	31.097	7.638	1528323600
2020-6-7	6	30	15.4875	31.0973	7.593	1528324200
2020-6-7	6	40	15.4293	31.0992	7.562	1528324800
2020-6-7	6	50	15.4165	31.0937	7.549	1528325400
2020-6-7	7	0	15.4623	31.1002	7.525	1528326000
2020-6-7	7	10	15.5159	31.0942	7.496	1528326600
2020-6-7	7	20	15.566	31.0915	7.466	1528327200
2020-6-7	7	30	15.6391	31.1004	7.441	1528327800
2020-6-7	7	40	15.7552	31.1002	7.439	1528328400
2020-6-7	7	50	15.8164	31.0972	7.457	1528329000
2020-6-7	8	0	16.04	31.1209	7.484	1528329600
2020-6-7	8	10	16.3284	31.0795	7.51	1528330200
2020-6-7	8	20	16.221	31.0826	7.526	1528330800
2020-6-7	8	30	15.9625	31.0887	7.547	1528331400
2020-6-7	8	40	15.8798	31.0931	7.567	1528332000
2020-6-7	8	50	15.8598	31.093	7.59	1528332600
2020-6-7	9	0	15.9123	31.0963	7.572	1528333200
2020-6-7	9	10	15.8317	31.0871	7.495	1528333800
2020-6-7	9	30	16.0419	31.0898	7.271	1528335000
2020-6-7	9	40	16.0416	31.0954	7.22	1528335600
2020-6-7	9	50	16.0299	31.0781	7.241	1528336200
2020-6-7	10	0	16.1445	31.0857	7.289	1528336800
2020-6-7	10	10	16.0537	31.089	7.298	1528337400
2020-6-7	10	20	16.0662	31.0862	7.315	1528338000
2020-6-7	10	30	16.038	31.0847	7.346	1528338600
2020-6-7	11	0	15.6595	31.0673	7.361	1528340400
2020-6-7	11	10	15.4572	31.0741	7.35	1528341000
2020-6-7	11	20	14.8127	31.0613	7.334	1528341600
2020-6-7	11	30	14.3947	31.0694	7.317	1528342200
2020-6-7	11	40	14.1987	31.0766	7.306	1528342800
2020-6-7	11	50	14.0839	31.0786	7.263	1528343400
2020-6-7	12	0	14.0651	31.0816	7.203	1528344000
2020-6-7	12	10	14.0926	31.0808	7.152	1528344600
2020-6-7	12	20	14.1001	31.0837	7.111	1528345200
2020-6-7	12	30	14.0791	31.0815	7.076	1528345800
2020-6-7	12	40	14.0381	31.0831	7.057	1528346400
2020-6-7	13	0	14.0038	31.0825	7.004	1528347600
2020-6-7	13	10	14.0061	31.0821	6.994	1528348200
2020-6-7	13	20	14.0226	31.081	7.001	1528348800
2020-6-7	13	30	14.0608	31.0838	7.012	1528349400
2020-6-7	13	40	14.05	31.0837	7.036	1528350000
2020-6-7	13	50	14.06	31.0835	7.11	1528350600
2020-6-7	14	0	14.0736	31.0846	7.183	1528351200
2020-6-7	14	10	14.0992	31.0863	7.232	1528351800
2020-6-7	14	20	14.1224	31.0864	7.264	1528352400
2020-6-7	14	30	14.1318	31.0876	7.296	1528353000
2020-6-7	14	40	14.1438	31.0877	7.318	1528353600
2020-6-7	14	50	14.1612	31.0875	7.335	1528354200
2020-6-7	15	0	14.2007	31.0865	7.345	1528354800
2020-6-7	15	10	14.2272	31.0908	7.355	1528355400
2020-6-7	15	20	14.2347	31.09	7.369	1528356000
2020-6-7	15	30	14.1969	31.091	7.384	1528356600
2020-6-7	15	40	14.1982	31.0897	7.395	1528357200
2020-6-7	15	50	14.1832	31.0917	7.416	1528357800
2020-6-7	16	0	14.206	31.0901	7.426	1528358400
2020-6-7	16	10	14.1915	31.0943	7.454	1528359000
2020-6-7	16	20	14.1972	31.0916	7.485	1528359600
2020-6-7	16	30	14.2596	31.0921	7.521	1528360200
2020-6-7	16	40	14.3306	31.1005	7.539	1528360800
2020-6-7	16	50	14.3429	31.0966	7.569	1528361400
2020-6-7	17	0	14.4412	31.0982	7.579	1528362000
2020-6-7	17	10	14.4556	31.0997	7.571	1528362600
2020-6-7	17	20	14.4975	31.1024	7.565	1528363200
2020-6-7	17	30	14.4932	31.0985	7.567	1528363800
2020-6-7	17	40	14.5532	31.0977	7.562	1528364400
2020-6-7	17	50	14.5532	31.0952	7.568	1528365000
2020-6-7	18	0	14.5966	31.0976	7.579	1528365600
2020-6-7	18	10	14.6512	31.0944	7.592	1528366200
2020-6-7	18	20	14.7246	31.0996	7.605	1528366800
2020-6-7	18	30	14.7592	31.1002	7.616	1528367400
2020-6-7	18	40	14.8145	31.0993	7.623	1528368000
2020-6-7	18	50	14.8247	31.0992	7.625	1528368600
2020-6-7	19	0	14.855	31.0981	7.629	1528369200
2020-6-7	19	10	14.9005	31.0964	7.62	1528369800
2020-6-7	19	20	14.9345	31.0991	7.605	1528370400
2020-6-7	19	30	14.9822	31.0998	7.591	1528371000
2020-6-7	19	40	15.0184	31.099	7.574	1528371600
2020-6-7	19	50	15.0699	31.0957	7.563	1528372200
2020-6-7	20	0	15.1867	31.0969	7.557	1528372800
2020-6-7	20	10	15.3111	31.0858	7.546	1528373400
2020-6-7	20	20	15.4701	31.1034	7.544	1528374000
2020-6-7	20	30	15.4725	31.1028	7.534	1528374600
2020-6-7	20	40	15.8171	31.1101	7.52	1528375200
2020-6-7	20	50	16.0526	31.1029	7.503	1528375800
2020-6-7	21	0	16.1204	31.0992	7.482	1528376400
2020-6-7	21	10	16.1978	31.1034	7.451	1528377000
2020-6-7	21	20	16.3069	31.1071	7.422	1528377600
2020-6-7	21	30	16.3711	31.1238	7.391	1528378200
2020-6-7	21	40	15.9259	31.1	7.344	1528378800
2020-6-7	21	50	15.7987	31.1006	7.303	1528379400
2020-6-7	22	0	15.8049	31.0959	7.261	1528380000
2020-6-7	22	10	15.9194	31.1018	7.202	1528380600
2020-6-7	22	20	16.0189	31.104	7.075	1528381200
2020-6-7	22	30	15.9562	31.0969	6.945	1528381800
2020-6-7	22	40	15.9325	31.0991	6.845	1528382400
2020-6-7	22	50	15.97	31.1005	6.761	1528383000
2020-6-7	23	0	16.0192	31.1012	6.678	1528383600
2020-6-7	23	10	16.0248	31.0979	6.642	1528384200
2020-6-7	23	20	16.0176	31.1036	6.651	1528384800
2020-6-7	23	30	15.9763	31.1024	6.687	1528385400
2020-6-7	23	40	15.8015	31.1003	6.741	1528386000
2020-6-7	23	50	15.7195	31.1069	6.796	1528386600
2020-6-8	0	0	15.5609	31.0942	6.829	1528387200
2020-6-8	0	10	15.1833	31.0848	6.846	1528387800
2020-6-8	0	20	15.1706	31.1007	6.844	1528388400
2020-6-8	0	30	15.018	31.0919	6.836	1528389000
2020-6-8	0	40	14.9063	31.1009	6.805	1528389600
2020-6-8	0	50	14.7671	31.0922	6.76	1528390200
2020-6-8	1	0	14.6039	31.1052	6.683	1528390800
2020-6-8	1	10	14.3606	31.1004	6.601	1528391400
2020-6-8	1	20	14.2108	31.094	6.562	1528392000
2020-6-8	1	30	14.1369	31.0903	6.54	1528392600
2020-6-8	1	40	14.1284	31.0935	6.526	1528393200
2020-6-8	1	50	14.1447	31.093	6.546	1528393800
2020-6-8	2	0	14.1478	31.0924	6.576	1528394400
2020-6-8	2	10	14.1509	31.0916	6.618	1528395000
2020-6-8	2	20	14.1553	31.0919	6.644	1528395600
2020-6-8	2	30	14.1639	31.0924	6.665	1528396200
2020-6-8	2	40	14.1719	31.0921	6.683	1528396800
2020-6-8	2	50	14.2056	31.0933	6.693	1528397400
2020-6-8	3	0	14.24	31.0939	6.7	1528398000
2020-6-8	3	10	14.42	31.0948	6.71	1528398600
2020-6-8	3	20	14.5767	31.1012	6.715	1528399200
2020-6-8	3	30	14.5616	31.0922	6.732	1528399800
2020-6-8	3	40	14.7442	31.096	6.755	1528400400
2020-6-8	3	50	14.7704	31.0898	6.767	1528401000
2020-6-8	4	0	14.9603	31.0985	6.776	1528401600
2020-6-8	4	10	14.8374	31.0852	6.801	1528402200
2020-6-8	4	20	14.674	31.0878	6.826	1528402800
2020-6-8	4	30	14.5407	31.0898	6.855	1528403400
2020-6-8	4	40	14.498	31.0953	6.878	1528404000
2020-6-8	4	50	14.623	31.1008	6.907	1528404600
2020-6-8	5	0	14.8972	31.1063	6.955	1528405200
2020-6-8	5	10	14.9016	31.0995	6.973	1528405800
2020-6-8	5	20	14.8723	31.0938	6.993	1528406400
2020-6-8	5	30	14.8855	31.0947	7.032	1528407000
2020-6-8	5	40	15.0558	31.1052	7.065	1528407600
2020-6-8	5	50	15.464	31.1229	7.075	1528408200
2020-6-8	6	0	15.8644	31.1132	7.088	1528408800
2020-6-8	6	10	16.0591	31.1073	7.132	1528409400
2020-6-8	6	20	16.2421	31.0989	7.196	1528410000
2020-6-8	6	30	16.3798	31.108	7.223	1528410600
2020-6-8	6	40	16.3598	31.0967	7.236	1528411200
2020-6-8	6	50	16.42	31.1037	7.222	1528411800
2020-6-8	7	0	16.4362	31.1054	7.207	1528412400
2020-6-8	7	10	16.3063	31.099	7.168	1528413000
2020-6-8	7	20	16.1538	31.0984	7.126	1528413600
2020-6-8	7	30	15.5426	31.0962	7.09	1528414200
2020-6-8	7	40	15.2939	31.0967	7.066	1528414800
2020-6-8	7	50	15.213	31.1009	7.032	1528415400
2020-6-8	8	0	15.2086	31.1024	6.977	1528416000
2020-6-8	8	10	15.2358	31.0996	6.914	1528416600
2020-6-8	8	20	15.251	31.0997	6.859	1528417200
2020-6-8	8	30	15.2679	31.1011	6.826	1528417800
2020-6-8	8	40	15.2992	31.1009	6.793	1528418400
2020-6-8	8	50	15.3187	31.1028	6.771	1528419000
2020-6-8	9	0	15.3007	31.101	6.739	1528419600
2020-6-8	9	10	15.2642	31.0994	6.72	1528420200
2020-6-8	9	20	15.252	31.098	6.699	1528420800
2020-6-8	9	30	15.2484	31.0994	6.68	1528421400
2020-6-8	9	40	15.2697	31.0971	6.668	1528422000
2020-6-8	9	50	15.3155	31.1027	6.658	1528422600
2020-6-8	10	0	15.3477	31.1083	6.643	1528423200
2020-6-8	10	10	15.3489	31.101	6.629	1528423800
2020-6-8	10	20	15.3012	31.0989	6.605	1528424400
2020-6-8	10	30	15.3146	31.1021	6.588	1528425000
2020-6-8	10	40	15.3634	31.1	6.573	1528425600
2020-6-8	10	50	15.4405	31.097	6.553	1528426200
2020-6-8	11	0	15.462	31.102	6.548	1528426800
2020-6-8	11	10	15.4558	31.0996	6.543	1528427400
2020-6-8	11	20	15.4407	31.0983	6.54	1528428000
2020-6-8	11	30	15.457	31.0967	6.544	1528428600
2020-6-8	11	40	15.4878	31.099	6.566	1528429200
2020-6-8	11	50	15.5157	31.0988	6.57	1528429800
2020-6-8	12	0	15.4909	31.0994	6.575	1528430400
2020-6-8	12	10	15.3923	31.0996	6.571	1528431000
2020-6-8	12	20	15.3933	31.0972	6.565	1528431600
2020-6-8	12	30	15.4192	31.0977	6.558	1528432200
2020-6-8	12	40	15.4384	31.0976	6.548	1528432800
2020-6-8	12	50	15.4558	31.097	6.537	1528433400
2020-6-8	13	0	15.2844	31.1528	6.525	1528434000
2020-6-8	13	10	14.6237	31.1206	6.511	1528434600
2020-6-8	13	20	14.3324	31.113	6.516	1528435200
2020-6-8	13	30	14.1848	31.0994	6.527	1528435800
2020-6-8	13	40	14.1486	31.0977	6.522	1528436400
2020-6-8	13	50	14.1138	31.0992	6.478	1528437000
2020-6-8	14	0	14.1036	31.0943	6.423	1528437600
2020-6-8	14	10	14.1212	31.0941	6.395	1528438200
2020-6-8	14	20	14.1385	31.0912	6.371	1528438800
2020-6-8	14	30	14.2728	31.0922	6.361	1528439400
2020-6-8	14	40	14.6185	31.075	6.346	1528440000
2020-6-8	14	50	14.9966	31.0922	6.334	1528440600
2020-6-8	15	0	15.1083	31.0921	6.309	1528441200
2020-6-8	15	10	15.1683	31.0936	6.288	1528441800
2020-6-8	15	20	15.1826	31.094	6.27	1528442400
2020-6-8	15	30	15.18	31.0941	6.26	1528443000
2020-6-8	15	40	15.1452	31.0943	6.251	1528443600
2020-6-8	15	50	15.0984	31.094	6.253	1528444200
2020-6-8	16	0	15.0322	31.0972	6.26	1528444800
2020-6-8	16	10	14.9517	31.0935	6.252	1528445400
2020-6-8	16	20	15.0269	31.0961	6.246	1528446000
2020-6-8	16	30	15.1602	31.0979	6.224	1528446600
2020-6-8	16	40	15.1833	31.0942	6.192	1528447200
2020-6-8	16	50	15.228	31.0959	6.151	1528447800
2020-6-8	17	0	15.3171	31.0969	6.119	1528448400
2020-6-8	17	10	15.4103	31.0947	6.087	1528449000
2020-6-8	17	20	15.465	31.0848	6.055	1528449600
2020-6-8	17	30	15.6101	31.0956	6.04	1528450200
2020-6-8	17	40	15.7094	31.0973	6.054	1528450800
2020-6-8	17	50	15.7735	31.0964	6.073	1528451400
2020-6-8	18	0	15.8015	31.0984	6.112	1528452000
2020-6-8	18	10	15.8455	31.0942	6.184	1528452600
2020-6-8	18	20	15.862	31.0924	6.239	1528453200
2020-6-8	18	30	15.9415	31.0947	6.247	1528453800
2020-6-8	18	40	16.123	31.099	6.239	1528454400
2020-6-8	18	50	16.2788	31.1031	6.236	1528455000
2020-6-8	19	0	16.2048	31.0963	6.261	1528455600
2020-6-8	19	10	16.17	31.0923	6.332	1528456200
2020-6-8	19	20	16.1716	31.0943	6.428	1528456800
2020-6-8	19	30	16.1719	31.0965	6.527	1528457400
2020-6-8	19	40	16.1707	31.0963	6.602	1528458000
2020-6-8	19	50	16.1557	31.0955	6.631	1528458600
2020-6-8	20	0	16.1519	31.095	6.618	1528459200
2020-6-8	20	10	16.1888	31.0964	6.589	1528459800
2020-6-8	20	20	16.2218	31.0971	6.559	1528460400
2020-6-8	20	30	16.2541	31.0968	6.524	1528461000
2020-6-8	20	40	16.2773	31.0961	6.493	1528461600
2020-6-8	20	50	16.329	31.0949	6.48	1528462200
2020-6-8	21	0	16.3865	31.0976	6.479	1528462800
2020-6-8	21	10	16.4939	31.1003	6.484	1528463400
2020-6-8	21	20	16.4817	31.0922	6.499	1528464000
2020-6-8	21	30	16.5762	31.095	6.533	1528464600
2020-6-8	21	40	16.5643	31.0985	6.585	1528465200
2020-6-8	21	50	16.7446	31.1174	6.62	1528465800
2020-6-8	22	0	17.1732	31.0972	6.653	1528466400
2020-6-8	22	10	17.2902	31.0891	6.665	1528467000
2020-6-8	22	20	17.339	31.0943	6.687	1528467600
2020-6-8	22	30	17.1239	31.0899	6.732	1528468200
2020-6-8	22	40	16.9756	31.0896	6.75	1528468800
2020-6-8	22	50	17.0148	31.0942	6.74	1528469400
2020-6-8	23	0	16.9588	31.0987	6.709	1528470000
2020-6-8	23	10	16.6957	31.0818	6.653	1528470600
2020-6-8	23	20	16.5191	31.0957	6.57	1528471200
2020-6-8	23	30	16.3632	31.0889	6.482	1528471800
2020-6-8	23	40	16.3076	31.0904	6.404	1528472400
2020-6-9	0	0	16.1962	31.0903	6.259	1528473600
2020-6-9	0	10	16.1691	31.0912	6.205	1528474200
2020-6-9	0	20	16.1552	31.0916	6.165	1528474800
2020-6-9	0	30	16.1473	31.0921	6.135	1528475400
2020-6-9	0	40	16.1451	31.0919	6.107	1528476000
2020-6-9	0	50	16.1413	31.0908	6.08	1528476600
2020-6-9	1	0	16.1394	31.0929	6.066	1528477200
2020-6-9	1	10	15.7362	31.1082	6.046	1528477800
2020-6-9	1	20	15.4001	31.0877	6.043	1528478400
2020-6-9	1	30	15.1975	31.0853	6.05	1528479000
2020-6-9	1	40	15.0034	31.0896	6.051	1528479600
2020-6-9	1	50	14.8374	31.0912	6.058	1528480200
2020-6-9	2	0	14.7544	31.0905	6.064	1528480800
2020-6-9	2	10	14.7412	31.0927	6.056	1528481400
2020-6-9	2	20	14.7526	31.0895	6.047	1528482000
2020-6-9	2	30	14.7774	31.0904	6.031	1528482600
2020-6-9	2	40	14.8047	31.0909	6.006	1528483200
2020-6-9	2	50	14.7753	31.0926	5.982	1528483800
2020-6-9	3	0	14.7073	31.0898	5.967	1528484400
2020-6-9	3	10	14.6744	31.0907	5.967	1528485000
2020-6-9	3	20	14.6615	31.0894	5.978	1528485600
2020-6-9	3	30	14.6816	31.0893	5.986	1528486200
2020-6-9	3	40	14.7273	31.0906	5.989	1528486800
2020-6-9	3	50	14.7574	31.0904	5.985	1528487400
2020-6-9	4	0	14.7607	31.0895	5.975	1528488000
2020-6-9	4	10	14.7796	31.0887	5.964	1528488600
2020-6-9	4	20	14.7988	31.0899	5.947	1528489200
2020-6-9	4	30	14.8543	31.0918	5.932	1528489800
2020-6-9	4	40	14.8571	31.0889	5.934	1528490400
2020-6-9	4	50	14.8962	31.09	5.938	1528491000
2020-6-9	5	0	14.91	31.0887	5.944	1528491600
2020-6-9	5	10	14.9276	31.0907	5.944	1528492200
2020-6-9	5	20	14.8607	31.0872	5.944	1528492800
2020-6-9	5	30	14.8183	31.0888	5.938	1528493400
2020-6-9	5	40	14.7719	31.0862	5.934	1528494000
2020-6-9	5	50	14.7568	31.0872	5.926	1528494600
2020-6-9	6	0	14.7621	31.0871	5.918	1528495200
2020-6-9	6	10	14.8615	31.0855	5.924	1528495800
2020-6-9	6	20	15.1035	31.0848	5.945	1528496400
2020-6-9	6	30	15.2599	31.0885	5.977	1528497000
2020-6-9	6	40	15.3791	31.0915	6.006	1528497600
2020-6-9	6	50	15.4689	31.0951	6.015	1528498200
2020-6-9	7	0	15.5276	31.0893	6.037	1528498800
2020-6-9	7	10	15.5409	31.0893	6.052	1528499400
2020-6-9	7	20	15.6165	31.0913	6.035	1528500000
2020-6-9	7	30	15.6878	31.0906	6.021	1528500600
2020-6-9	7	40	15.6949	31.0893	6.031	1528501200
2020-6-9	7	50	15.7214	31.0861	6.057	1528501800
2020-6-9	8	0	15.7353	31.0921	6.086	1528502400
2020-6-9	8	10	15.7855	31.0927	6.131	1528503000
2020-6-9	8	20	15.8581	31.094	6.184	1528503600
2020-6-9	8	30	15.9446	31.093	6.256	1528504200
2020-6-9	8	40	16.0006	31.0916	6.315	1528504800
2020-6-9	8	50	16.0398	31.0962	6.375	1528505400
2020-6-9	9	0	16.0643	31.0951	6.436	1528506000
2020-6-9	9	10	16.0672	31.0982	6.502	1528506600
2020-6-9	9	20	16.1094	31.0971	6.55	1528507200
2020-6-9	9	30	16.1295	31.0982	6.61	1528507800
2020-6-9	9	40	16.1366	31.0986	6.66	1528508400
2020-6-9	9	50	16.2153	31.1023	6.695	1528509000
2020-6-9	10	0	16.3518	31.0937	6.718	1528509600
2020-6-9	10	10	16.3834	31.1006	6.745	1528510200
2020-6-9	10	20	16.6476	31.0934	6.754	1528510800
2020-6-9	10	30	16.7878	31.1071	6.75	1528511400
2020-6-9	10	40	16.943	31.0885	6.756	1528512000
2020-6-9	11	0	16.9436	31.0958	6.769	1528513200
2020-6-9	11	10	16.7939	31.0968	6.809	1528513800
2020-6-9	11	20	16.5393	31.0814	6.817	1528514400
2020-6-9	11	30	16.4918	31.0928	6.759	1528515000
2020-6-9	11	40	16.4133	31.0905	6.655	1528515600
2020-6-9	11	50	16.3847	31.0962	6.468	1528516200
2020-6-9	13	30	14.9661	31.0852	6.333	1528522200
2020-6-9	13	40	14.7719	31.0939	6.349	1528522800
2020-6-9	13	50	14.7497	31.0931	6.347	1528523400
2020-6-9	14	0	14.6232	31.0971	6.347	1528524000
2020-6-9	14	20	14.5861	31.0984	6.281	1528525200
2020-6-9	14	40	14.4971	31.0955	6.258	1528526400
2020-6-9	14	50	14.4905	31.0943	6.268	1528527000
2020-6-9	15	10	14.508	31.0934	6.282	1528528200
2020-6-9	15	20	14.5114	31.0944	6.285	1528528800
2020-6-9	15	30	14.5125	31.0943	6.283	1528529400
2020-6-9	15	40	14.5193	31.0928	6.288	1528530000
2020-6-9	15	50	14.5366	31.0974	6.286	1528530600
2020-6-9	16	0	14.5597	31.0944	6.286	1528531200
2020-6-9	16	10	14.5797	31.0934	6.287	1528531800
2020-6-9	16	20	14.6094	31.0932	6.29	1528532400
2020-6-9	16	30	14.6482	31.0945	6.285	1528533000
2020-6-9	16	40	14.6544	31.0932	6.275	1528533600
2020-6-9	16	50	14.6545	31.0907	6.253	1528534200
2020-6-9	17	0	14.8284	31.103	6.238	1528534800
2020-6-9	17	10	14.8093	31.0907	6.219	1528535400
2020-6-9	17	20	14.8149	31.0929	6.198	1528536000
2020-6-9	17	30	14.7894	31.0938	6.184	1528536600
2020-6-9	17	40	14.8325	31.0921	6.17	1528537200
2020-6-9	17	50	14.8373	31.0927	6.154	1528537800
2020-6-9	18	0	14.7888	31.091	6.156	1528538400
2020-6-9	18	10	14.7798	31.0922	6.175	1528539000
2020-6-9	18	20	14.7753	31.096	6.199	1528539600
2020-6-9	18	30	14.7707	31.091	6.217	1528540200
2020-6-9	18	40	14.8327	31.0755	6.25	1528540800
2020-6-9	18	50	15.0231	31.1111	6.298	1528541400
2020-6-9	19	0	15.2469	31.097	6.362	1528542000
2020-6-9	19	10	15.3964	31.0951	6.425	1528542600
2020-6-9	19	20	15.5274	31.1069	6.436	1528543200
2020-6-9	19	30	15.607	31.1047	6.432	1528543800
2020-6-9	19	40	15.6248	31.1025	6.429	1528544400
2020-6-9	19	50	15.683	31.0902	6.436	1528545000
2020-6-9	20	0	15.7253	31.1047	6.461	1528545600
2020-6-9	20	10	15.7612	31.089	6.504	1528546200
2020-6-9	20	20	15.825	31.0987	6.537	1528546800
2020-6-9	20	30	15.8278	31.1004	6.565	1528547400
2020-6-9	20	40	15.8173	31.0946	6.592	1528548000
2020-6-9	20	50	15.8628	31.1004	6.604	1528548600
2020-6-9	21	0	15.8675	31.0983	6.634	1528549200
2020-6-9	21	10	15.9287	31.1011	6.665	1528549800
2020-6-9	21	20	16.0229	31.1005	6.683	1528550400
2020-6-9	21	30	15.9631	31.0991	6.696	1528551000
2020-6-9	21	40	15.9426	31.101	6.71	1528551600
2020-6-9	21	50	16.0209	31.0981	6.733	1528552200
2020-6-9	22	0	16.1558	31.1097	6.743	1528552800
2020-6-9	22	10	16.3952	31.1333	6.746	1528553400
2020-6-9	22	20	16.7455	31.1306	6.745	1528554000
2020-6-9	22	30	16.8522	31.1086	6.736	1528554600
2020-6-9	22	40	16.9256	31.1032	6.753	1528555200
2020-6-9	22	50	17.0832	31.0985	6.777	1528555800
2020-6-9	23	0	17.072	31.0987	6.821	1528556400
2020-6-9	23	10	16.7897	31.0915	6.871	1528557000
2020-6-9	23	20	16.7016	31.0998	6.889	1528557600
2020-6-9	23	30	16.4909	31.0984	6.855	1528558200
2020-6-9	23	40	16.4141	31.0986	6.798	1528558800
2020-6-9	23	50	16.3683	31.1022	6.716	1528559400
2020-6-10	0	0	16.2763	31.106	6.628	1528560000
2020-6-10	0	10	16.2144	31.1056	6.535	1528560600
2020-6-10	0	20	15.9855	31.0889	6.447	1528561200
2020-6-10	0	30	15.97	31.1017	6.399	1528561800
2020-6-10	0	40	15.9482	31.1028	6.382	1528562400
2020-6-10	0	50	15.9408	31.1011	6.384	1528563000
2020-6-10	1	0	15.9431	31.1029	6.417	1528563600
2020-6-10	1	10	15.9085	31.101	6.462	1528564200
2020-6-10	1	20	15.8809	31.1008	6.524	1528564800
2020-6-10	1	30	15.7862	31.1126	6.578	1528565400
2020-6-10	1	40	15.0759	31.1003	6.622	1528566000
2020-6-10	1	50	14.7757	31.0991	6.675	1528566600
2020-6-10	2	0	14.6498	31.0967	6.718	1528567200
2020-6-10	2	10	14.6334	31.102	6.741	1528567800
2020-6-10	2	20	14.6735	31.1059	6.732	1528568400
2020-6-10	2	30	14.702	31.1008	6.714	1528569000
2020-6-10	2	40	14.6497	31.0965	6.698	1528569600
2020-6-10	2	50	14.6145	31.0951	6.695	1528570200
2020-6-10	3	0	14.622	31.0965	6.697	1528570800
2020-6-10	3	10	14.6502	31.0973	6.704	1528571400
2020-6-10	3	20	14.6947	31.0984	6.702	1528572000
2020-6-10	3	30	14.7208	31.0953	6.694	1528572600
2020-6-10	3	40	14.7365	31.0946	6.682	1528573200
2020-6-10	3	50	14.7292	31.094	6.675	1528573800
2020-6-10	4	0	14.742	31.0947	6.668	1528574400
2020-6-10	4	10	14.7178	31.0949	6.666	1528575000
2020-6-10	4	20	14.6591	31.0963	6.656	1528575600
2020-6-10	4	40	14.6513	31.0943	6.637	1528576800
2020-6-10	4	50	14.662	31.0952	6.631	1528577400
2020-6-10	5	0	14.6487	31.0935	6.618	1528578000
2020-6-10	5	10	14.6677	31.0936	6.622	1528578600
2020-6-10	5	30	14.6777	31.0935	6.619	1528579800
2020-6-10	5	40	14.6664	31.0934	6.619	1528580400
2020-6-10	5	50	14.6493	31.0936	6.625	1528581000
2020-6-10	6	0	14.644	31.094	6.629	1528581600
2020-6-10	6	10	14.644	31.0949	6.633	1528582200
2020-6-10	6	20	14.6148	31.0936	6.643	1528582800
2020-6-10	6	30	14.6064	31.0935	6.665	1528583400
2020-6-10	6	40	14.6138	31.0955	6.698	1528584000
2020-6-10	6	50	14.6561	31.0965	6.743	1528584600
2020-6-10	7	0	14.7143	31.0942	6.786	1528585200
2020-6-10	7	10	14.8524	31.092	6.834	1528585800
2020-6-10	7	20	15.025	31.1024	6.865	1528586400
2020-6-10	7	30	15.1379	31.0862	6.873	1528587000
2020-6-10	7	40	15.2545	31.1023	6.846	1528587600
2020-6-10	7	50	15.3546	31.1037	6.824	1528588200
2020-6-10	8	0	15.3944	31.1058	6.834	1528588800
2020-6-10	8	10	15.4181	31.1011	6.887	1528589400
2020-6-10	8	20	15.4908	31.1074	6.964	1528590000
2020-6-10	8	30	15.4342	31.1017	7.025	1528590600
2020-6-10	8	40	15.4091	31.1009	7.054	1528591200
2020-6-10	8	50	15.4308	31.1036	7.077	1528591800
2020-6-10	9	0	15.4688	31.1053	7.084	1528592400
2020-6-10	9	10	15.4803	31.1061	7.091	1528593000
2020-6-10	9	20	15.4618	31.1043	7.112	1528593600
2020-6-10	9	30	15.4883	31.1038	7.138	1528594200
2020-6-10	9	40	15.6053	31.1099	7.16	1528594800
2020-6-10	9	50	15.6636	31.1126	7.184	1528595400
2020-6-10	10	0	15.6458	31.1056	7.226	1528596000
2020-6-10	10	10	15.6672	31.1072	7.263	1528596600
2020-6-10	10	20	15.6391	31.1052	7.293	1528597200
2020-6-10	10	30	15.6269	31.105	7.311	1528597800
2020-6-10	10	40	15.6912	31.108	7.3	1528598400
2020-6-10	10	50	15.8323	31.1074	7.301	1528599000
2020-6-10	11	0	15.9295	31.1085	7.343	1528599600
2020-6-10	11	10	16.0688	31.1223	7.409	1528600200
2020-6-10	11	20	16.343	31.1273	7.485	1528600800
2020-6-10	11	30	16.6219	31.1218	7.551	1528601400
2020-6-10	11	40	16.9069	31.1	7.616	1528602000
2020-6-10	11	50	16.919	31.1181	7.674	1528602600
2020-6-10	12	0	16.8293	31.1078	7.691	1528603200
2020-6-10	12	10	16.734	31.0975	7.656	1528603800
2020-6-10	12	20	16.5826	31.0946	7.554	1528604400
2020-6-10	12	30	16.44	31.103	7.441	1528605000
2020-6-10	12	40	16.5987	31.1053	7.373	1528605600
2020-6-10	12	50	16.5432	31.0958	7.333	1528606200
2020-6-10	13	0	16.4355	31.1032	7.344	1528606800
2020-6-10	13	10	16.3235	31.1052	7.385	1528607400
2020-6-10	13	20	16.0871	31.1015	7.426	1528608000
2020-6-10	13	30	15.9221	31.0891	7.448	1528608600
2020-6-10	13	40	15.9414	31.0938	7.458	1528609200
2020-6-10	13	50	15.8427	31.0982	7.445	1528609800
2020-6-10	14	0	15.8153	31.0947	7.493	1528610400
2020-6-10	14	10	15.7645	31.0976	7.595	1528611000
2020-6-10	14	20	15.6938	31.0927	7.703	1528611600
2020-6-10	14	30	15.4349	31.0933	7.801	1528612200
2020-6-10	14	50	14.8966	31.0945	7.974	1528613400
2020-6-10	15	0	14.7033	31.094	8.015	1528614000
2020-6-10	15	10	14.646	31.1051	8.082	1528614600
2020-6-10	15	20	14.5812	31.0991	8.148	1528615200
2020-6-10	15	30	14.566	31.1035	8.212	1528615800
2020-6-10	15	40	14.5323	31.1052	8.257	1528616400
2020-6-10	15	50	14.5108	31.1073	8.309	1528617000
2020-6-10	16	0	14.4953	31.1085	8.342	1528617600
2020-6-10	16	10	14.4876	31.1097	8.374	1528618200
2020-6-10	16	20	14.495	31.1114	8.397	1528618800
2020-6-10	16	30	14.5166	31.1148	8.411	1528619400
2020-6-10	16	40	14.5435	31.1146	8.428	1528620000
2020-6-10	16	50	14.5789	31.1133	8.44	1528620600
2020-6-10	17	0	14.6017	31.1113	8.444	1528621200
2020-6-10	17	10	14.9246	31.1051	8.456	1528621800
2020-6-10	17	20	15.2254	31.122	8.457	1528622400
2020-6-10	17	30	15.304	31.105	8.43	1528623000
2020-6-10	17	40	15.3816	31.1152	8.389	1528623600
2020-6-10	17	50	15.4802	31.1042	8.337	1528624200
2020-6-10	18	0	15.625	31.114	8.302	1528624800
2020-6-10	18	10	15.6114	31.1059	8.287	1528625400
2020-6-10	18	20	15.5489	31.1038	8.292	1528626000
2020-6-10	18	30	15.4327	31.1051	8.262	1528626600
2020-6-10	18	40	15.3413	31.1058	8.246	1528627200
2020-6-10	18	50	15.2377	31.098	8.255	1528627800
2020-6-10	19	0	15.268	31.1077	8.267	1528628400
2020-6-10	19	10	15.2913	31.1031	8.274	1528629000
2020-6-10	19	20	15.3081	31.1021	8.31	1528629600
2020-6-10	19	30	15.3573	31.1054	8.34	1528630200
2020-6-10	19	40	15.4157	31.1029	8.374	1528630800
2020-6-10	19	50	15.4778	31.1066	8.415	1528631400
2020-6-10	20	0	15.5197	31.1065	8.437	1528632000
2020-6-10	20	10	15.5378	31.1038	8.449	1528632600
2020-6-10	20	20	15.5347	31.1016	8.457	1528633200
2020-6-10	20	30	15.548	31.1	8.47	1528633800
2020-6-10	20	40	15.5486	31.1006	8.479	1528634400
2020-6-10	20	50	15.5647	31.1015	8.487	1528635000
2020-6-10	21	0	15.6112	31.1016	8.514	1528635600
2020-6-10	21	10	15.6491	31.0976	8.511	1528636200
2020-6-10	21	20	15.6768	31.0992	8.537	1528636800
2020-6-10	21	30	15.7116	31.1	8.529	1528637400
2020-6-10	21	40	15.7312	31.099	8.531	1528638000
2020-6-10	21	50	15.7578	31.0988	8.528	1528638600
2020-6-10	22	0	15.7846	31.0991	8.524	1528639200
2020-6-10	22	10	15.7998	31.0976	8.506	1528639800
2020-6-10	22	20	15.8527	31.0923	8.505	1528640400
2020-6-10	22	30	15.8867	31.096	8.493	1528641000
2020-6-10	22	40	15.9167	31.097	8.494	1528641600
2020-6-10	22	50	16.0795	31.0834	8.491	1528642200
2020-6-10	23	0	16.1824	31.1033	8.469	1528642800
2020-6-10	23	10	16.3018	31.0938	8.456	1528643400
2020-6-10	23	20	16.3597	31.1033	8.447	1528644000
2020-6-10	23	30	16.3773	31.0949	8.416	1528644600
2020-6-10	23	40	16.6439	31.0841	8.379	1528645200
2020-6-11	0	0	17.5275	31.1068	8.319	1528646400
2020-6-11	0	10	17.1573	31.0926	8.237	1528647000
2020-6-11	0	20	16.9988	31.1019	8.106	1528647600
2020-6-11	0	30	16.9222	31.0949	8.004	1528648200
2020-6-11	0	40	16.8516	31.0931	7.982	1528648800
2020-6-11	0	50	16.8082	31.0914	7.981	1528649400
2020-6-11	1	10	16.5231	31.0903	8.005	1528650600
2020-6-11	1	20	16.3955	31.0881	8.008	1528651200
2020-6-11	1	30	16.3128	31.0886	7.985	1528651800
2020-6-11	1	40	16.2632	31.0882	7.965	1528652400
2020-6-11	1	50	16.2903	31.0912	7.979	1528653000
2020-6-11	2	0	16.3107	31.0902	8.004	1528653600
2020-6-11	2	10	16.2876	31.0939	8.042	1528654200
2020-6-11	2	20	16.0914	31.1029	8.078	1528654800
2020-6-11	2	30	15.7089	31.0858	8.101	1528655400
2020-6-11	2	40	15.4056	31.0787	8.106	1528656000
2020-6-11	2	50	15.215	31.0861	8.08	1528656600
2020-6-11	3	0	15.1607	31.0923	8.068	1528657200
2020-6-11	3	10	15.1382	31.0933	8.096	1528657800
2020-6-11	3	20	15.0964	31.0942	8.129	1528658400
2020-6-11	3	30	15.07	31.0962	8.184	1528659000
2020-6-11	3	40	15.0419	31.0976	8.24	1528659600
2020-6-11	3	50	15.0321	31.1001	8.28	1528660200
2020-6-11	4	0	15.025	31.1026	8.314	1528660800
2020-6-11	4	10	15.019	31.1039	8.345	1528661400
2020-6-11	4	20	15.0254	31.104	8.376	1528662000
2020-6-11	4	30	15.0269	31.1073	8.405	1528662600
2020-6-11	4	40	15.0313	31.1076	8.43	1528663200
2020-6-11	4	50	15.0442	31.1066	8.436	1528663800
2020-6-11	5	0	15.074	31.1078	8.451	1528664400
2020-6-11	5	10	15.1028	31.1079	8.459	1528665000
2020-6-11	5	20	15.1199	31.1074	8.455	1528665600
2020-6-11	5	30	15.1183	31.109	8.456	1528666200
2020-6-11	6	0	15.2586	31.109	8.433	1528668000
2020-6-11	6	10	15.3918	31.102	8.424	1528668600
2020-6-11	6	20	15.3399	31.1072	8.402	1528669200
2020-6-11	6	30	15.2423	31.1011	8.386	1528669800
2020-6-11	6	40	15.2676	31.1097	8.363	1528670400
2020-6-11	6	50	15.2004	31.1034	8.341	1528671000
2020-6-11	7	0	15.1585	31.107	8.327	1528671600
2020-6-11	7	10	15.1823	31.1085	8.32	1528672200
2020-6-11	7	20	15.2056	31.1097	8.323	1528672800
2020-6-11	7	30	15.2156	31.1033	8.342	1528673400
2020-6-11	7	40	15.235	31.1097	8.363	1528674000
2020-6-11	7	50	15.3598	31.1091	8.382	1528674600
2020-6-11	8	20	15.4589	31.108	8.404	1528676400
2020-6-11	8	30	15.4678	31.1049	8.394	1528677000
2020-6-11	8	40	15.528	31.1077	8.387	1528677600
2020-6-11	8	50	15.5159	31.1092	8.38	1528678200
2020-6-11	9	0	15.478	31.1083	8.379	1528678800
2020-6-11	9	10	15.4254	31.1041	8.377	1528679400
2020-6-11	9	20	15.4031	31.1046	8.362	1528680000
2020-6-11	9	30	15.4283	31.1051	8.336	1528680600
2020-6-11	9	40	15.4522	31.1103	8.324	1528681200
2020-6-11	9	50	15.4712	31.1076	8.318	1528681800
2020-6-11	10	0	15.4944	31.1057	8.315	1528682400
2020-6-11	10	10	15.5153	31.1036	8.329	1528683000
2020-6-11	10	20	15.5866	31.1061	8.329	1528683600
2020-6-11	10	30	15.6053	31.1046	8.335	1528684200
2020-6-11	10	40	15.6986	31.1097	8.337	1528684800
2020-6-11	10	50	15.7465	31.1088	8.35	1528685400
2020-6-11	11	0	15.8124	31.1083	8.353	1528686000
2020-6-11	11	20	15.9043	31.1068	8.357	1528687200
2020-6-11	11	30	16.0936	31.1185	8.352	1528687800
2020-6-11	11	40	16.2437	31.1041	8.357	1528688400
2020-6-11	11	50	16.3275	31.1007	8.358	1528689000
2020-6-11	12	0	16.3838	31.1025	8.35	1528689600
2020-6-11	12	10	16.4784	31.0977	8.333	1528690200
2020-6-11	12	20	16.7141	31.1007	8.337	1528690800
2020-6-11	12	30	17.1045	31.1119	8.339	1528691400
2020-6-11	12	40	17.4401	31.1128	8.35	1528692000
2020-6-11	12	50	17.3491	31.0931	8.32	1528692600
2020-6-11	13	0	17.3697	31.0983	8.279	1528693200
2020-6-11	13	10	17.2146	31.0768	8.187	1528693800
2020-6-11	13	20	17.1375	31.0904	8.124	1528694400
2020-6-11	13	30	16.9626	31.0867	8.054	1528695000
2020-6-11	13	40	16.8432	31.0894	8.036	1528695600
2020-6-11	13	50	16.6883	31.0825	8.028	1528696200
2020-6-11	14	10	16.5291	31.0873	8.008	1528697400
2020-6-11	14	20	16.5201	31.0886	7.962	1528698000
2020-6-11	14	30	16.5231	31.0898	7.954	1528698600
2020-6-11	14	50	16.5559	31.0902	8.012	1528699800
2020-6-11	15	0	16.4965	31.0949	8.043	1528700400
2020-6-11	15	10	16.4224	31.1154	8.077	1528701000
2020-6-11	15	20	15.5592	31.0577	8.081	1528701600
2020-6-11	15	30	15.3909	31.0895	8.038	1528702200
2020-6-11	15	40	15.3063	31.0904	7.981	1528702800
2020-6-11	15	50	15.2697	31.0937	8.011	1528703400
2020-6-11	16	0	15.2402	31.0957	8.081	1528704000
2020-6-11	16	10	15.2206	31.0987	8.163	1528704600
2020-6-11	16	20	15.242	31.102	8.213	1528705200
2020-6-11	16	30	15.2544	31.1027	8.26	1528705800
2020-6-11	16	40	15.2595	31.106	8.29	1528706400
2020-6-11	16	50	15.3538	31.1126	8.322	1528707000
2020-6-11	17	0	15.4912	31.1188	8.342	1528707600
2020-6-11	17	10	15.4805	31.0987	8.349	1528708200
2020-6-11	17	20	15.5721	31.1139	8.354	1528708800
2020-6-11	17	30	15.8804	31.1073	8.359	1528709400
2020-6-11	17	40	16.1019	31.1114	8.351	1528710000
2020-6-11	17	50	16.2114	31.1049	8.316	1528710600
2020-6-11	18	0	16.2428	31.1037	8.209	1528711200
2020-6-11	18	10	16.2294	31.1002	8.13	1528711800
2020-6-11	18	20	16.2177	31.1008	8.099	1528712400
2020-6-11	18	30	16.2062	31.0997	8.091	1528713000
2020-6-11	18	40	16.1872	31.099	8.101	1528713600
2020-6-11	18	50	16.1444	31.0984	8.124	1528714200
2020-6-11	19	0	16.0883	31.0982	8.145	1528714800
2020-6-11	19	10	16.0667	31.0972	8.167	1528715400
2020-6-11	19	20	16.0537	31.0962	8.184	1528716000
2020-6-11	19	30	16.0447	31.0971	8.187	1528716600
2020-6-11	19	40	16.0239	31.0977	8.205	1528717200
2020-6-11	19	50	15.9995	31.0944	8.211	1528717800
2020-6-11	20	0	16.0083	31.0953	8.232	1528718400
2020-6-11	20	10	16.0532	31.0951	8.237	1528719000
2020-6-11	20	20	16.0916	31.098	8.245	1528719600
2020-6-11	20	30	16.1086	31.0957	8.264	1528720200
2020-6-11	20	40	16.1614	31.0943	8.271	1528720800
2020-6-11	20	50	16.2275	31.0971	8.286	1528721400
2020-6-11	21	0	16.3155	31.0993	8.283	1528722000
2020-6-11	21	10	16.3111	31.0958	8.29	1528722600
2020-6-11	21	20	16.3185	31.0958	8.283	1528723200
2020-6-11	21	30	16.3553	31.0952	8.279	1528723800
2020-6-11	21	40	16.4138	31.0991	8.267	1528724400
2020-6-11	21	50	16.4541	31.0943	8.269	1528725000
2020-6-11	22	0	16.4849	31.0945	8.275	1528725600
2020-6-11	22	10	16.5302	31.0889	8.292	1528726200
2020-6-11	22	20	16.5844	31.0897	8.293	1528726800
2020-6-11	22	30	16.6014	31.0926	8.301	1528727400
2020-6-11	22	40	16.6439	31.0934	8.308	1528728000
2020-6-11	22	50	16.693	31.0921	8.312	1528728600
2020-6-11	23	0	16.7335	31.0945	8.319	1528729200
2020-6-11	23	10	16.7426	31.0855	8.316	1528729800
2020-6-11	23	20	16.8093	31.0918	8.319	1528730400
2020-6-11	23	30	16.9297	31.0997	8.313	1528731000
2020-6-11	23	40	17.0416	31.0875	8.315	1528731600
2020-6-11	23	50	17.1947	31.086	8.325	1528732200
2020-6-12	0	0	17.31	31.0902	8.333	1528732800
2020-6-12	0	10	17.4424	31.0855	8.341	1528733400
2020-6-12	0	20	17.8556	31.0918	8.336	1528734000
2020-6-12	0	30	17.96	31.0952	8.326	1528734600
2020-6-12	0	40	17.2348	31.0936	8.301	1528735200
2020-6-12	0	50	16.867	31.0744	8.217	1528735800
2020-6-12	1	0	16.7475	31.0807	8.037	1528736400
2020-6-12	1	10	16.6895	31.087	7.902	1528737000
2020-6-12	1	20	16.5929	31.0847	7.846	1528737600
2020-6-12	1	30	16.5302	31.0849	7.838	1528738200
2020-6-12	1	40	16.4942	31.0838	7.875	1528738800
2020-6-12	1	50	16.4622	31.0869	7.924	1528739400
2020-6-12	2	0	16.437	31.0855	7.983	1528740000
2020-6-12	2	10	16.4095	31.0878	8.043	1528740600
2020-6-12	2	20	16.4148	31.0897	8.089	1528741200
2020-6-12	2	30	16.3741	31.0911	8.132	1528741800
2020-6-12	2	40	15.9326	31.0834	8.164	1528742400
2020-6-12	2	50	15.7187	31.084	8.185	1528743000
2020-6-12	3	0	15.5623	31.0841	8.184	1528743600
2020-6-12	3	10	15.519	31.091	8.155	1528744200
2020-6-12	3	20	15.538	31.0917	8.147	1528744800
2020-6-12	3	30	15.5285	31.0918	8.131	1528745400
2020-6-12	3	40	15.4558	31.0948	8.123	1528746000
2020-6-12	3	50	15.3987	31.0931	8.139	1528746600
2020-6-12	4	0	15.3715	31.0946	8.176	1528747200
2020-6-12	4	10	15.3685	31.0986	8.201	1528747800
2020-6-12	4	20	15.3339	31.0981	8.207	1528748400
2020-6-12	4	30	15.33	31.0989	8.21	1528749000
2020-6-12	4	40	15.3584	31.1021	8.226	1528749600
2020-6-12	4	50	15.3409	31.1005	8.236	1528750200
2020-6-12	5	0	15.3346	31.1016	8.228	1528750800
2020-6-12	5	10	15.3452	31.1035	8.251	1528751400
2020-6-12	5	20	15.3794	31.1047	8.267	1528752000
2020-6-12	5	30	15.3924	31.105	8.281	1528752600
2020-6-12	5	40	15.3616	31.1051	8.305	1528753200
2020-6-12	5	50	15.2619	31.1003	8.311	1528753800
2020-6-12	6	0	15.2273	31.1054	8.319	1528754400
2020-6-12	6	10	15.2479	31.1031	8.333	1528755000
2020-6-12	6	20	15.3975	31.1083	8.329	1528755600
2020-6-12	6	30	15.5316	31.1074	8.301	1528756200
2020-6-12	6	40	15.6044	31.109	8.26	1528756800
2020-6-12	6	50	15.613	31.1039	8.212	1528757400
2020-6-12	7	0	15.5905	31.1064	8.201	1528758000
2020-6-12	7	10	15.5642	31.1063	8.193	1528758600
2020-6-12	7	20	15.5026	31.1021	8.194	1528759200
2020-6-12	7	30	15.4663	31.1051	8.192	1528759800
2020-6-12	7	40	15.4643	31.1067	8.191	1528760400
2020-6-12	7	50	15.474	31.1068	8.185	1528761000
2020-6-12	8	0	15.4788	31.1069	8.18	1528761600
2020-6-12	8	10	15.4769	31.1075	8.175	1528762200
2020-6-12	8	20	15.4792	31.1076	8.178	1528762800
2020-6-12	8	30	15.5009	31.1082	8.193	1528763400
2020-6-12	8	40	15.5479	31.1093	8.192	1528764000
2020-6-12	8	50	15.6096	31.1095	8.196	1528764600
2020-6-12	9	0	15.6039	31.1054	8.212	1528765200
2020-6-12	9	10	15.6664	31.1104	8.219	1528765800
2020-6-12	9	20	15.7472	31.1124	8.225	1528766400
2020-6-12	9	30	15.7438	31.1059	8.225	1528767000
2020-6-12	9	40	15.7179	31.1046	8.22	1528767600
2020-6-12	9	50	15.7199	31.1079	8.215	1528768200
2020-6-12	10	0	15.7362	31.1066	8.212	1528768800
2020-6-12	10	10	15.7364	31.1067	8.2	1528769400
2020-6-12	10	20	15.7422	31.1063	8.201	1528770000
2020-6-12	10	30	15.7501	31.1061	8.207	1528770600
2020-6-12	10	40	15.7524	31.1047	8.207	1528771200
2020-6-12	11	0	15.7733	31.1059	8.21	1528772400
2020-6-12	11	10	15.8039	31.1062	8.213	1528773000
2020-6-12	11	20	15.8474	31.1073	8.202	1528773600
2020-6-12	11	30	15.8718	31.1059	8.195	1528774200
2020-6-12	11	40	15.9143	31.1078	8.195	1528774800
2020-6-12	11	50	15.9399	31.1063	8.184	1528775400
2020-6-12	12	0	15.9724	31.1062	8.172	1528776000
2020-6-12	12	10	16.0346	31.1073	8.151	1528776600
2020-6-12	12	20	16.0934	31.106	8.14	1528777200
2020-6-12	12	30	16.1282	31.1052	8.133	1528777800
2020-6-12	12	40	16.1895	31.1177	8.126	1528778400
2020-6-12	12	50	16.5763	31.1245	8.113	1528779000
2020-6-12	13	0	16.8298	31.1027	8.112	1528779600
2020-6-12	13	10	17.1296	31.089	8.112	1528780200
2020-6-12	13	20	17.3543	31.1156	8.093	1528780800
2020-6-12	13	30	17.2531	31.1089	8.055	1528781400
2020-6-12	13	40	16.9238	31.1072	7.985	1528782000
2020-6-12	13	50	16.7119	31.1077	7.869	1528782600
2020-6-12	14	0	16.607	31.1044	7.732	1528783200
2020-6-12	14	10	16.5445	31.1029	7.613	1528783800
2020-6-12	14	20	16.503	31.1068	7.54	1528784400
2020-6-12	14	30	16.4374	31.1027	7.5	1528785000
2020-6-12	14	40	16.3986	31.1009	7.497	1528785600
2020-6-12	14	50	16.3723	31.0999	7.497	1528786200
2020-6-12	15	0	16.3543	31.1004	7.513	1528786800
2020-6-12	15	10	16.3492	31.1008	7.532	1528787400
2020-6-12	15	20	16.3497	31.1016	7.554	1528788000
2020-6-12	15	30	15.6389	31.0825	7.58	1528788600
2020-6-12	15	40	15.3137	31.092	7.609	1528789200
2020-6-12	15	50	15.1888	31.0974	7.644	1528789800
2020-6-12	16	0	15.1173	31.1002	7.679	1528790400
2020-6-12	16	20	15.1043	31.1008	7.778	1528791600
2020-6-12	16	40	15.1573	31.1053	7.84	1528792800
2020-6-12	16	50	15.2153	31.1045	7.859	1528793400
2020-6-12	17	0	15.269	31.106	7.88	1528794000
2020-6-12	17	10	15.2881	31.1043	7.899	1528794600
2020-6-12	17	20	15.301	31.1057	7.916	1528795200
2020-6-12	17	30	15.3115	31.1065	7.951	1528795800
2020-6-12	17	40	15.332	31.1074	7.99	1528796400
2020-6-12	17	50	15.3441	31.1104	8.016	1528797000
2020-6-12	18	0	15.3623	31.1101	8.025	1528797600
2020-6-12	18	10	15.3737	31.1108	8.043	1528798200
2020-6-12	18	20	15.3968	31.1103	8.044	1528798800
2020-6-12	18	30	15.3988	31.1109	8.05	1528799400
2020-6-12	18	40	15.4012	31.1108	8.05	1528800000
2020-6-12	18	50	15.5711	31.1186	8.049	1528800600
2020-6-12	19	0	15.79	31.1235	8.052	1528801200
2020-6-12	19	10	15.763	31.1108	8.041	1528801800
2020-6-12	19	20	15.8409	31.117	8	1528802400
2020-6-12	19	30	15.7903	31.1087	7.984	1528803000
2020-6-12	19	40	15.8967	31.1156	7.979	1528803600
2020-6-12	19	50	15.9771	31.124	7.945	1528804200
2020-6-12	20	0	15.9486	31.1136	7.925	1528804800
2020-6-12	20	10	15.8896	31.1145	7.91	1528805400
2020-6-12	20	20	15.8004	31.1092	7.889	1528806000
2020-6-12	20	30	15.7918	31.1116	7.867	1528806600
2020-6-12	20	40	15.7858	31.1104	7.839	1528807200
2020-6-12	20	50	15.7979	31.116	7.841	1528807800
2020-6-12	21	0	15.7886	31.1088	7.865	1528808400
2020-6-12	21	10	15.8117	31.107	7.884	1528809000
2020-6-12	21	20	15.8664	31.1088	7.913	1528809600
2020-6-12	21	30	15.8889	31.1092	7.942	1528810200
2020-6-12	21	40	16.0368	31.1141	7.975	1528810800
2020-6-12	21	50	16.1055	31.1114	8.004	1528811400
2020-6-12	22	0	16.102	31.1077	8.028	1528812000
2020-6-12	22	10	16.1158	31.1078	8.045	1528812600
2020-6-12	22	20	16.1145	31.1073	8.061	1528813200
2020-6-12	22	30	16.1269	31.1092	8.07	1528813800
2020-6-12	22	40	16.1772	31.106	8.06	1528814400
2020-6-12	22	50	16.2415	31.1103	8.048	1528815000
2020-6-12	23	0	16.2839	31.1113	8.047	1528815600
2020-6-12	23	10	16.351	31.11	8.055	1528816200
2020-6-12	23	20	16.4291	31.1107	8.062	1528816800
2020-6-12	23	30	16.4919	31.1099	8.063	1528817400
2020-6-12	23	40	16.5674	31.1116	8.063	1528818000
2020-6-12	23	50	16.6139	31.1027	8.06	1528818600
2020-6-13	0	0	16.73	31.1109	8.059	1528819200
2020-6-13	0	10	16.843	31.1096	8.034	1528819800
2020-6-13	0	20	16.9731	31.0746	8.013	1528820400
2020-6-13	0	30	17.1717	31.1027	8.039	1528821000
2020-6-13	0	40	17.2731	31.1027	8.032	1528821600
2020-6-13	0	50	17.5113	31.0937	8.033	1528822200
2020-6-13	1	0	17.5879	31.0963	8.026	1528822800
2020-6-13	1	10	17.2499	31.1074	8.023	1528823400
2020-6-13	1	30	16.912	31.101	7.998	1528824600
2020-6-13	1	40	16.8107	31.0996	7.902	1528825200
2020-6-13	1	50	16.659	31.0966	7.775	1528825800
2020-6-13	2	0	16.7296	31.1067	7.69	1528826400
2020-6-13	2	10	16.764	31.1033	7.605	1528827000
2020-6-13	2	20	16.7096	31.1021	7.567	1528827600
2020-6-13	2	30	16.6105	31.0994	7.57	1528828200
2020-6-13	2	40	16.4129	31.0963	7.602	1528828800
2020-6-13	2	50	16.0816	31.0993	7.628	1528829400
2020-6-13	3	0	15.7828	31.0948	7.613	1528830000
2020-6-13	3	10	15.5829	31.099	7.629	1528830600
2020-6-13	3	20	15.5223	31.1007	7.683	1528831200
2020-6-13	3	30	15.5173	31.1026	7.718	1528831800
2020-6-13	3	40	15.5249	31.1002	7.752	1528832400
2020-6-13	3	50	15.5313	31.1052	7.804	1528833000
2020-6-13	4	0	15.5451	31.1067	7.877	1528833600
2020-6-13	4	10	15.5682	31.1092	7.954	1528834200
2020-6-13	4	20	15.5879	31.1103	8.028	1528834800
2020-6-13	4	30	15.6227	31.1122	8.085	1528835400
2020-6-13	4	40	15.6405	31.1126	8.117	1528836000
2020-6-13	4	50	15.6452	31.1126	8.15	1528836600
2020-6-13	5	0	15.6467	31.1147	8.148	1528837200
2020-6-13	5	10	15.6267	31.1125	8.14	1528837800
2020-6-13	5	20	15.6074	31.1134	8.154	1528838400
2020-6-13	5	30	15.5652	31.1187	8.183	1528839000
2020-6-13	5	40	15.3753	31.1203	8.203	1528839600
2020-6-13	5	50	15.207	31.1186	8.232	1528840200
2020-6-13	6	0	15.1131	31.1154	8.253	1528840800
2020-6-13	6	10	15.0913	31.1175	8.286	1528841400
2020-6-13	6	20	15.0897	31.1186	8.308	1528842000
2020-6-13	6	30	15.0814	31.1193	8.332	1528842600
2020-6-13	6	40	15.1114	31.124	8.375	1528843200
2020-6-13	6	50	15.1675	31.1234	8.404	1528843800
2020-6-13	7	0	15.2888	31.1282	8.429	1528844400
2020-6-13	7	10	15.209	31.1168	8.436	1528845000
2020-6-13	7	20	15.5419	31.1343	8.448	1528845600
2020-6-13	7	30	15.8326	31.1197	8.446	1528846200
2020-6-13	7	40	15.851	31.1188	8.391	1528846800
2020-6-13	7	50	15.9033	31.1219	8.318	1528847400
2020-6-13	8	0	15.9467	31.1199	8.288	1528848000
2020-6-13	8	10	16.0072	31.12	8.276	1528848600
2020-6-13	8	20	16.0207	31.1216	8.271	1528849200
2020-6-13	8	30	15.8504	31.1148	8.273	1528849800
2020-6-13	8	40	15.752	31.1149	8.232	1528850400
2020-6-13	8	50	15.7304	31.116	8.203	1528851000
2020-6-13	9	0	15.7284	31.1163	8.23	1528851600
2020-6-13	9	10	15.5977	31.117	8.29	1528852200
2020-6-13	9	20	15.4511	31.1173	8.321	1528852800
2020-6-13	9	30	15.3953	31.1176	8.351	1528853400
2020-6-13	9	40	15.3881	31.1189	8.399	1528854000
2020-6-13	9	50	15.4372	31.1215	8.43	1528854600
2020-6-13	10	0	15.4639	31.1199	8.457	1528855200
2020-6-13	10	10	15.4661	31.1213	8.461	1528855800
2020-6-13	10	20	15.4759	31.1204	8.464	1528856400
2020-6-13	10	30	15.4792	31.121	8.475	1528857000
2020-6-13	10	40	15.5208	31.1217	8.462	1528857600
2020-6-13	10	50	15.5704	31.1224	8.456	1528858200
2020-6-13	11	0	15.5671	31.1198	8.451	1528858800
2020-6-13	11	10	15.5999	31.123	8.446	1528859400
2020-6-13	11	20	15.6199	31.1204	8.433	1528860000
2020-6-13	11	30	15.636	31.12	8.419	1528860600
2020-6-13	11	40	15.6349	31.1207	8.414	1528861200
2020-6-13	11	50	15.6791	31.1228	8.39	1528861800
2020-6-13	12	0	15.6265	31.1193	8.371	1528862400
2020-6-13	12	10	15.6287	31.1183	8.357	1528863000
2020-6-13	12	20	15.6432	31.1194	8.319	1528863600
2020-6-13	12	30	15.6836	31.1233	8.31	1528864200
2020-6-13	12	40	15.7912	31.1218	8.295	1528864800
2020-6-13	12	50	15.9477	31.1311	8.308	1528865400
2020-6-13	13	0	15.9884	31.1254	8.316	1528866000
2020-6-13	13	10	16.1067	31.1271	8.304	1528866600
2020-6-13	13	20	16.8651	31.1352	8.302	1528867200
2020-6-13	13	30	17.0236	31.1162	8.273	1528867800
2020-6-13	13	40	16.9241	31.1088	8.174	1528868400
2020-6-13	13	50	16.7351	31.089	8.09	1528869000
2020-6-13	14	0	16.6078	31.0992	8.066	1528869600
2020-6-13	14	10	16.5633	31.1004	8.046	1528870200
2020-6-13	14	20	16.5108	31.101	8.032	1528870800
2020-6-13	14	30	16.411	31.0987	8.045	1528871400
2020-6-13	14	40	16.2631	31.0955	8.051	1528872000
2020-6-13	14	50	16.1265	31.0994	8.071	1528872600
2020-6-13	15	0	16.0996	31.1016	8.119	1528873200
2020-6-13	15	10	16.1521	31.1049	8.158	1528873800
2020-6-13	15	20	16.1942	31.1021	8.185	1528874400
2020-6-13	15	30	16.2188	31.104	8.211	1528875000
2020-6-13	15	40	16.2455	31.1056	8.213	1528875600
2020-6-13	15	50	16.2775	31.0989	8.209	1528876200
2020-6-13	16	0	16.3374	31.1016	8.203	1528876800
2020-6-13	16	10	16.3907	31.1038	8.189	1528877400
2020-6-13	16	20	16.4067	31.0989	8.172	1528878000
2020-6-13	16	30	16.4308	31.099	8.147	1528878600
2020-6-13	16	40	16.4642	31.1025	8.13	1528879200
2020-6-13	16	50	16.3975	31.1253	8.119	1528879800
2020-6-13	17	0	15.5504	31.1163	8.103	1528880400
2020-6-13	17	10	15.4341	31.1121	8.098	1528881000
2020-6-13	17	20	15.6884	31.1177	8.196	1528881600
2020-6-13	17	30	15.7468	31.1073	8.249	1528882200
2020-6-13	17	40	15.7574	31.0948	8.276	1528882800
2020-6-13	17	50	15.8087	31.1221	8.283	1528883400
2020-6-13	18	0	15.8131	31.1033	8.281	1528884000
2020-6-13	18	10	15.8143	31.1296	8.28	1528884600
2020-6-13	18	20	15.8049	31.1145	8.262	1528885200
2020-6-13	18	30	15.8201	31.1268	8.244	1528885800
2020-6-13	18	40	15.7984	31.1234	8.225	1528886400
2020-6-13	18	50	15.8419	31.0888	8.218	1528887000
2020-6-13	19	0	15.7434	31.1024	8.213	1528887600
2020-6-13	19	10	15.8041	31.1027	8.207	1528888200
2020-6-13	19	20	15.6516	31.0714	8.202	1528888800
2020-6-13	19	30	16.132	31.1042	8.209	1528889400
2020-6-13	19	40	16.0554	31.1057	8.188	1528890000
2020-6-13	19	50	15.9717	31.1078	8.177	1528890600
2020-6-13	20	0	15.8827	31.1138	8.146	1528891200
2020-6-13	20	10	15.841	31.1111	8.175	1528891800
2020-6-13	20	20	15.8344	31.1127	8.232	1528892400
2020-6-13	20	30	15.8582	31.1115	8.283	1528893000
2020-6-13	20	40	15.8537	31.112	8.318	1528893600
2020-6-13	20	50	15.8341	31.1125	8.33	1528894200
2020-6-13	21	0	15.8219	31.112	8.353	1528894800
2020-6-13	21	10	15.8183	31.1115	8.357	1528895400
2020-6-13	21	20	15.8183	31.1128	8.353	1528896000
2020-6-13	21	30	15.7946	31.1121	8.351	1528896600
2020-6-13	21	40	15.7921	31.1132	8.354	1528897200
2020-6-13	21	50	15.8315	31.1135	8.35	1528897800
2020-6-13	22	0	15.921	31.1165	8.338	1528898400
2020-6-13	22	10	15.942	31.1139	8.326	1528899000
2020-6-13	22	20	15.9417	31.1117	8.311	1528899600
2020-6-13	22	30	15.9407	31.1114	8.277	1528900200
2020-6-13	22	40	15.9429	31.111	8.253	1528900800
2020-6-13	22	50	15.9462	31.1096	8.256	1528901400
2020-6-13	23	0	15.9385	31.1092	8.253	1528902000
2020-6-13	23	10	15.9547	31.1087	8.256	1528902600
2020-6-13	23	20	16.005	31.1061	8.267	1528903200
2020-6-13	23	30	16.0404	31.1067	8.271	1528903800
2020-6-13	23	40	16.1097	31.121	8.273	1528904400
2020-6-14	0	0	16.2035	31.1069	8.253	1528905600
2020-6-14	0	10	16.2114	31.1042	8.245	1528906200
2020-6-14	0	20	16.2235	31.1132	8.224	1528906800
2020-6-14	0	30	16.2155	31.1011	8.208	1528907400
2020-6-14	0	40	16.3178	31.0845	8.208	1528908000
2020-6-14	0	50	16.4769	31.1074	8.178	1528908600
2020-6-14	1	0	16.5225	31.1113	8.171	1528909200
2020-6-14	1	10	16.4518	31.0991	8.16	1528909800
2020-6-14	1	20	16.6227	31.0824	8.145	1528910400
2020-6-14	1	30	17.1472	31.1203	8.131	1528911000
2020-6-14	1	40	16.7994	31.1215	8.108	1528911600
2020-6-14	1	50	16.6172	31.0857	8.06	1528912200
2020-6-14	2	0	16.5565	31.0654	8.001	1528912800
2020-6-14	2	10	16.4833	31.0682	7.967	1528913400
2020-6-14	2	20	16.4414	31.0852	7.982	1528914000
2020-6-14	2	30	16.3491	31.0858	7.965	1528914600
2020-6-14	2	40	16.1769	31.0891	7.954	1528915200
2020-6-14	2	50	16.133	31.0831	7.977	1528915800
2020-6-14	3	0	16.0945	31.0831	8.016	1528916400
2020-6-14	3	10	16.0763	31.0861	8.046	1528917000
2020-6-14	3	20	15.893	31.1213	8.056	1528917600
2020-6-14	3	30	15.7236	31.0923	8.079	1528918200
2020-6-14	3	40	15.6484	31.0921	8.094	1528918800
2020-6-14	3	50	15.6023	31.0902	8.131	1528919400
2020-6-14	4	0	15.6004	31.0925	8.157	1528920000
2020-6-14	4	10	15.6076	31.0933	8.187	1528920600
2020-6-14	4	20	15.6243	31.0956	8.214	1528921200
2020-6-14	4	30	15.6382	31.0931	8.226	1528921800
2020-6-14	4	40	15.7163	31.0901	8.223	1528922400
2020-6-14	4	50	15.7368	31.0881	8.219	1528923000
2020-6-14	5	0	15.7766	31.0873	8.207	1528923600
2020-6-14	5	10	15.8728	31.0774	8.199	1528924200
2020-6-14	5	20	15.8497	31.116	8.181	1528924800
2020-6-14	5	30	15.6552	31.0953	8.149	1528925400
2020-6-14	5	40	15.6409	31.0896	8.154	1528926000
2020-6-14	5	50	15.6664	31.0892	8.178	1528926600
2020-6-14	6	0	15.6209	31.086	8.195	1528927200
2020-6-14	6	10	15.5948	31.0903	8.193	1528927800
2020-6-14	6	20	15.5599	31.0868	8.192	1528928400
2020-6-14	6	30	15.5311	31.0887	8.191	1528929000
2020-6-14	6	40	15.5049	31.0884	8.197	1528929600
2020-6-14	6	50	15.4228	31.1008	8.197	1528930200
2020-6-14	7	0	15.1517	31.0921	8.214	1528930800
2020-6-14	7	10	15.0416	31.0981	8.246	1528931400
2020-6-14	7	20	15.0176	31.0967	8.295	1528932000
2020-6-14	7	30	15.1051	31.0756	8.318	1528932600
2020-6-14	7	40	15.2679	31.0836	8.333	1528933200
2020-6-14	7	50	15.3534	31.0843	8.321	1528933800
2020-6-14	8	0	15.4068	31.0791	8.314	1528934400
2020-6-14	8	10	15.4573	31.0821	8.295	1528935000
2020-6-14	8	20	15.3137	31.0841	8.283	1528935600
2020-6-14	8	30	15.2867	31.0843	8.28	1528936200
2020-6-14	8	40	15.3249	31.0719	8.269	1528936800
2020-6-14	8	50	15.4162	31.0801	8.264	1528937400
2020-6-14	9	0	15.5205	31.0744	8.265	1528938000
2020-6-14	9	10	15.6209	31.0831	8.262	1528938600
2020-6-14	9	20	15.7194	31.0852	8.256	1528939200
2020-6-14	9	40	15.6606	31.0819	8.224	1528940400
2020-6-14	10	0	15.3955	31.0871	8.184	1528941600
2020-6-14	10	10	15.317	31.0903	8.176	1528942200
2020-6-14	10	20	15.2695	31.0885	8.177	1528942800
2020-6-14	10	40	15.3886	31.0766	8.184	1528944000
2020-6-14	10	50	15.501	31.0836	8.175	1528944600
2020-6-14	11	0	15.5335	31.0801	8.176	1528945200
2020-6-14	11	10	15.5319	31.0806	8.159	1528945800
2020-6-14	11	20	15.5795	31.0787	8.162	1528946400
2020-6-14	11	30	15.6044	31.0746	8.142	1528947000
2020-6-14	11	40	15.6022	31.0762	8.127	1528947600
2020-6-14	11	50	15.6089	31.0766	8.118	1528948200
2020-6-14	12	0	15.6099	31.079	8.104	1528948800
2020-6-14	12	20	15.625	31.0749	8.075	1528950000
2020-6-14	12	30	15.6495	31.0737	8.067	1528950600
2020-6-14	12	40	15.6664	31.0739	8.052	1528951200
2020-6-14	12	50	15.6962	31.0722	8.034	1528951800
2020-6-14	13	0	15.7502	31.0711	8.035	1528952400
2020-6-14	13	10	15.7589	31.0708	8.041	1528953000
2020-6-14	13	20	15.8104	31.07	8.033	1528953600
2020-6-14	13	30	16.1824	31.0954	8.03	1528954200
2020-6-14	13	40	16.4303	31.057	8.025	1528954800
2020-6-14	13	50	16.2841	31.1081	8.014	1528955400
2020-6-14	14	0	16.3383	31.0829	7.988	1528956000
2020-6-14	14	10	16.4985	31.0376	7.959	1528956600
2020-6-14	14	20	16.6994	31.0491	7.961	1528957200
2020-6-14	14	30	16.7071	31.048	7.959	1528957800
2020-6-14	14	40	16.6717	31.0402	7.949	1528958400
2020-6-14	14	50	16.6304	31.0427	7.917	1528959000
2020-6-14	15	0	16.472	31.0457	7.894	1528959600
2020-6-14	15	10	16.3889	31.0394	7.872	1528960200
2020-6-14	15	20	16.3129	31.0343	7.86	1528960800
2020-6-14	15	50	16.0646	31.0345	7.806	1528962600
2020-6-14	16	0	16.0762	31.0288	7.818	1528963200
2020-6-14	16	10	16.0912	31.0287	7.829	1528963800
2020-6-14	16	20	16.108	31.0292	7.833	1528964400
2020-6-14	16	30	16.1135	31.0294	7.839	1528965000
2020-6-14	16	40	16.17	31.0234	7.83	1528965600
2020-6-14	16	50	16.2696	31.0253	7.806	1528966200
2020-6-14	17	0	16.3894	31.032	7.808	1528966800
2020-6-14	17	10	16.3877	31.0286	7.812	1528967400
2020-6-14	17	30	16.3981	31.0241	7.803	1528968600
2020-6-14	17	40	16.4313	31.0243	7.792	1528969200
2020-6-14	17	50	16.5062	31.0204	7.775	1528969800
2020-6-14	18	0	16.579	31.0184	7.757	1528970400
2020-6-14	18	10	16.6293	31.0177	7.74	1528971000
2020-6-14	18	20	16.6378	31.0142	7.72	1528971600
2020-6-14	18	30	16.6356	31.0123	7.687	1528972200
2020-6-14	18	40	16.6102	31.0126	7.656	1528972800
2020-6-14	18	50	16.5814	31.014	7.635	1528973400
2020-6-14	19	0	16.5521	31.0179	7.618	1528974000
2020-6-14	19	10	16.4732	31.0161	7.627	1528974600
2020-6-14	19	20	16.4179	31.0225	7.638	1528975200
2020-6-14	19	30	16.3635	31.0249	7.653	1528975800
2020-6-14	19	40	16.3011	31.0279	7.646	1528976400
2020-6-14	19	50	16.238	31.0287	7.652	1528977000
2020-6-14	20	0	16.2445	31.0357	7.663	1528977600
2020-6-14	20	10	16.2474	31.038	7.687	1528978200
2020-6-14	20	20	16.173	31.0428	7.715	1528978800
2020-6-14	20	30	16.0903	31.043	7.741	1528979400
2020-6-14	20	40	15.9299	31.0434	7.761	1528980000
2020-6-14	20	50	15.8331	31.0521	7.774	1528980600
2020-6-14	21	0	15.8112	31.0531	7.783	1528981200
2020-6-14	21	10	15.7872	31.054	7.797	1528981800
2020-6-14	21	20	15.7755	31.0557	7.819	1528982400
2020-6-14	21	30	15.7542	31.0588	7.838	1528983000
2020-6-14	21	40	15.7394	31.0588	7.85	1528983600
2020-6-14	21	50	15.7167	31.0585	7.86	1528984200
2020-6-14	22	0	15.7182	31.0614	7.868	1528984800
2020-6-14	22	10	15.7236	31.0615	7.87	1528985400
2020-6-14	22	20	15.7384	31.0625	7.881	1528986000
2020-6-14	22	30	15.7537	31.0613	7.882	1528986600
2020-6-14	22	40	15.7892	31.0617	7.895	1528987200
2020-6-14	22	50	15.8068	31.0634	7.9	1528987800
2020-6-14	23	0	15.7865	31.0622	7.898	1528988400
2020-6-14	23	10	15.7796	31.0615	7.893	1528989000
2020-6-14	23	20	15.7848	31.0613	7.884	1528989600
2020-6-14	23	30	15.7989	31.063	7.87	1528990200
2020-6-14	23	40	15.806	31.06	7.874	1528990800
2020-6-14	23	50	15.8323	31.0564	7.86	1528991400
2020-6-15	0	0	15.8513	31.0559	7.848	1528992000
2020-6-15	0	10	15.902	31.0573	7.839	1528992600
2020-6-15	0	20	15.9573	31.0561	7.838	1528993200
2020-6-15	0	30	15.9757	31.0575	7.833	1528993800
2020-6-15	0	40	16.0327	31.0559	7.822	1528994400
2020-6-15	0	50	16.0924	31.0559	7.812	1528995000
2020-6-15	1	0	16.1362	31.0548	7.801	1528995600
2020-6-15	1	10	16.1591	31.0516	7.794	1528996200
2020-6-15	1	20	16.2065	31.0515	7.786	1528996800
2020-6-15	1	30	16.243	31.0508	7.778	1528997400
2020-6-15	1	40	16.3254	31.0565	7.771	1528998000
2020-6-15	1	50	16.401	31.0482	7.771	1528998600
2020-6-15	2	0	16.5572	31.0616	7.757	1528999200
2020-6-15	2	10	16.6226	31.0659	7.741	1528999800
2020-6-15	2	20	17.046	31.0544	7.718	1529000400
2020-6-15	2	30	17.0435	31.0656	7.674	1529001000
2020-6-15	2	40	16.6313	31.0449	7.64	1529001600
2020-6-15	2	50	16.5158	31.0344	7.553	1529002200
2020-6-15	3	0	16.4959	31.0308	7.468	1529002800
2020-6-15	3	10	16.4777	31.0321	7.454	1529003400
2020-6-15	3	20	16.5119	31.0321	7.469	1529004000
2020-6-15	3	30	16.5022	31.0347	7.475	1529004600
2020-6-15	3	40	16.4346	31.0371	7.503	1529005200
2020-6-15	3	50	16.3139	31.0563	7.522	1529005800
2020-6-15	4	0	16.1003	31.0454	7.538	1529006400
2020-6-15	4	10	15.8329	31.0476	7.553	1529007000
2020-6-15	4	20	15.7275	31.044	7.607	1529007600
2020-6-15	4	30	15.7067	31.0402	7.653	1529008200
2020-6-15	4	40	15.6892	31.0415	7.701	1529008800
2020-6-15	4	50	15.6797	31.042	7.741	1529009400
2020-6-15	5	0	15.6819	31.042	7.767	1529010000
2020-6-15	5	10	15.6705	31.0439	7.792	1529010600
2020-6-15	5	20	15.6639	31.0444	7.811	1529011200
2020-6-15	5	30	15.6518	31.0457	7.825	1529011800
2020-6-15	5	40	15.6597	31.0463	7.828	1529012400
2020-6-15	5	50	15.6596	31.0499	7.835	1529013000
2020-6-15	6	0	15.632	31.0479	7.833	1529013600
2020-6-15	6	10	15.5336	31.0444	7.836	1529014200
2020-6-15	6	20	15.4422	31.0477	7.836	1529014800
2020-6-15	6	30	15.4141	31.0491	7.844	1529015400
2020-6-15	6	40	15.3497	31.0533	7.856	1529016000
2020-6-15	6	50	15.3028	31.0538	7.871	1529016600
2020-6-15	7	0	15.2152	31.0623	7.883	1529017200
2020-6-15	7	10	15.1742	31.0527	7.892	1529017800
2020-6-15	7	20	15.1755	31.0563	7.9	1529018400
2020-6-15	7	30	15.1392	31.0543	7.904	1529019000
2020-6-15	7	40	15.1326	31.057	7.915	1529019600
2020-6-15	7	50	15.1081	31.0571	7.925	1529020200
2020-6-15	8	0	15.0736	31.0595	7.925	1529020800
2020-6-15	8	10	15.0546	31.0584	7.929	1529021400
2020-6-15	8	20	15.0839	31.0646	7.932	1529022000
2020-6-15	8	30	15.1071	31.0607	7.931	1529022600
2020-6-15	8	40	15.1678	31.0606	7.928	1529023200
2020-6-15	8	50	15.2371	31.061	7.921	1529023800
2020-6-15	9	0	15.311	31.0632	7.919	1529024400
2020-6-15	9	10	15.2837	31.0581	7.899	1529025000
2020-6-15	9	20	15.3386	31.0624	7.873	1529025600
2020-6-15	9	30	15.3543	31.0617	7.854	1529026200
2020-6-15	9	40	15.3918	31.0588	7.838	1529026800
2020-6-15	9	50	15.4297	31.0588	7.819	1529027400
2020-6-15	10	0	15.438	31.0552	7.8	1529028000
2020-6-15	10	10	15.4997	31.0573	7.78	1529028600
2020-6-15	10	20	15.6032	31.0633	7.772	1529029200
2020-6-15	10	30	15.649	31.0586	7.756	1529029800
2020-6-15	10	40	15.6585	31.0607	7.731	1529030400
2020-6-15	10	50	15.5917	31.0653	7.72	1529031000
2020-6-15	11	0	15.4399	31.0554	7.69	1529031600
2020-6-15	11	10	15.398	31.0569	7.666	1529032200
2020-6-15	11	20	15.4127	31.0572	7.621	1529032800
2020-6-15	11	30	15.4491	31.056	7.586	1529033400
2020-6-15	11	40	15.4668	31.058	7.577	1529034000
2020-6-15	11	50	15.4493	31.055	7.572	1529034600
2020-6-15	12	0	15.502	31.0563	7.581	1529035200
2020-6-15	12	10	15.574	31.0542	7.579	1529035800
2020-6-15	12	20	15.5934	31.0557	7.588	1529036400
2020-6-15	12	30	15.5763	31.0576	7.581	1529037000
2020-6-15	12	40	15.5934	31.0567	7.587	1529037600
2020-6-15	12	50	15.623	31.0493	7.579	1529038200
2020-6-15	13	0	15.7199	31.0571	7.582	1529038800
2020-6-15	13	10	15.7737	31.0534	7.57	1529039400
2020-6-15	13	20	15.8236	31.0573	7.556	1529040000
2020-6-15	13	30	15.8585	31.0604	7.547	1529040600
2020-6-15	13	50	16.0593	31.0581	7.511	1529041800
2020-6-15	14	0	16.1361	31.062	7.474	1529042400
2020-6-15	14	10	16.1423	31.0556	7.453	1529043000
2020-6-15	14	20	16.2756	31.0438	7.447	1529043600
2020-6-15	14	30	16.5392	31.061	7.427	1529044200
2020-6-15	14	40	16.5728	31.0494	7.417	1529044800
2020-6-15	14	50	16.6805	31.0549	7.432	1529045400
2020-6-15	15	0	16.9337	31.0589	7.443	1529046000
2020-6-15	15	20	17.0812	31.0503	7.429	1529047200
2020-6-15	15	40	16.9726	31.0484	7.342	1529048400
2020-6-15	15	50	16.7631	31.0389	7.275	1529049000
2020-6-15	16	0	16.5923	31.04	7.215	1529049600
2020-6-15	16	10	16.4814	31.0373	7.192	1529050200
2020-6-15	16	20	16.357	31.0431	7.21	1529050800
2020-6-15	16	30	16.2573	31.0366	7.225	1529051400
2020-6-15	16	40	16.2608	31.039	7.249	1529052000
2020-6-15	16	50	16.2369	31.0407	7.276	1529052600
2020-6-15	17	0	16.2434	31.0418	7.312	1529053200
2020-6-15	17	10	16.2669	31.0422	7.357	1529053800
2020-6-15	17	20	16.2892	31.041	7.391	1529054400
2020-6-15	17	30	16.2934	31.0426	7.421	1529055000
2020-6-15	17	40	16.3279	31.0435	7.442	1529055600
2020-6-15	17	50	16.3682	31.0388	7.46	1529056200
2020-6-15	18	0	16.4578	31.0347	7.473	1529056800
2020-6-15	18	10	16.5314	31.0403	7.482	1529057400
2020-6-15	18	20	16.5036	31.047	7.485	1529058000
2020-6-15	18	30	16.4618	31.0397	7.494	1529058600
2020-6-15	18	40	16.4736	31.0396	7.492	1529059200
2020-6-15	18	50	16.4824	31.0418	7.482	1529059800
2020-6-15	19	0	16.4933	31.0411	7.467	1529060400
2020-6-15	19	10	16.4985	31.0408	7.457	1529061000
2020-6-15	19	20	16.4846	31.0413	7.451	1529061600
2020-6-15	19	30	16.4627	31.0413	7.435	1529062200
2020-6-15	19	40	16.4434	31.0411	7.426	1529062800
2020-6-15	19	50	16.4316	31.0408	7.409	1529063400
2020-6-15	20	0	16.4312	31.0405	7.386	1529064000
2020-6-15	20	10	16.4227	31.0411	7.371	1529064600
2020-6-15	20	20	16.391	31.0406	7.358	1529065200
2020-6-15	20	30	16.3128	31.0396	7.348	1529065800
2020-6-15	20	40	16.2718	31.0397	7.351	1529066400
2020-6-15	20	50	16.2588	31.0398	7.347	1529067000
2020-6-15	21	0	16.2579	31.0398	7.341	1529067600
2020-6-15	21	10	16.2667	31.0398	7.349	1529068200
2020-6-15	21	30	16.2733	31.0405	7.36	1529069400
2020-6-15	21	40	16.271	31.041	7.362	1529070000
2020-6-15	21	50	16.2815	31.0432	7.37	1529070600
2020-6-15	22	0	16.2496	31.0404	7.387	1529071200
2020-6-15	22	10	16.2585	31.0401	7.394	1529071800
2020-6-15	22	20	16.2708	31.0418	7.399	1529072400
2020-6-15	22	30	16.279	31.04	7.403	1529073000
2020-6-15	22	40	16.3118	31.0378	7.398	1529073600
2020-6-15	22	50	16.3263	31.0459	7.39	1529074200
2020-6-15	23	0	16.2612	31.0457	7.375	1529074800
2020-6-15	23	10	16.1997	31.0448	7.369	1529075400
2020-6-15	23	20	16.1724	31.0434	7.373	1529076000
2020-6-15	23	30	16.2189	31.0485	7.378	1529076600
2020-6-15	23	40	16.2722	31.0472	7.364	1529077200
2020-6-15	23	50	16.289	31.0439	7.336	1529077800
2020-6-16	0	0	16.304	31.0499	7.304	1529078400
2020-6-16	0	10	16.3255	31.0492	7.29	1529079000
2020-6-16	0	20	16.3533	31.0485	7.282	1529079600
2020-6-16	0	30	16.3506	31.0482	7.278	1529080200
2020-6-16	0	40	16.3545	31.0482	7.275	1529080800
2020-6-16	0	50	16.3818	31.0496	7.271	1529081400
2020-6-16	1	0	16.3896	31.0481	7.266	1529082000
2020-6-16	1	10	16.3976	31.0478	7.265	1529082600
2020-6-16	1	20	16.4068	31.0479	7.264	1529083200
2020-6-16	1	30	16.4155	31.0479	7.256	1529083800
2020-6-16	1	40	16.4534	31.0469	7.248	1529084400
2020-6-16	1	50	16.4922	31.0486	7.244	1529085000
2020-6-16	2	0	16.532	31.0494	7.238	1529085600
2020-6-16	2	10	16.5637	31.05	7.23	1529086200
2020-6-16	2	20	16.5916	31.0463	7.216	1529086800
2020-6-16	2	30	16.6853	31.0464	7.207	1529087400
2020-6-16	2	40	16.73	31.0486	7.181	1529088000
2020-6-16	2	50	16.8287	31.0485	7.161	1529088600
2020-6-16	3	0	17.0312	31.0672	7.133	1529089200
2020-6-16	3	10	17.4647	31.0487	7.111	1529089800
2020-6-16	3	20	17.2533	31.0695	7.088	1529090400
2020-6-16	3	40	16.6037	31.0406	6.841	1529091600
2020-6-16	3	50	16.6094	31.04	6.757	1529092200
2020-6-16	4	0	16.605	31.0363	6.849	1529092800
2020-6-16	4	10	16.6379	31.0405	6.974	1529093400
2020-6-16	4	20	16.5573	31.0343	7.092	1529094000
2020-6-16	4	30	16.3811	31.0433	7.187	1529094600
2020-6-16	4	40	16.1437	31.0263	7.272	1529095200
2020-6-16	4	50	15.8259	31.0309	7.348	1529095800
2020-6-16	5	0	15.6668	31.0376	7.427	1529096400
2020-6-16	5	10	15.6218	31.0463	7.497	1529097000
2020-6-16	5	20	15.5988	31.0464	7.55	1529097600
2020-6-16	5	30	15.6062	31.049	7.578	1529098200
2020-6-16	5	40	15.6237	31.0512	7.602	1529098800
2020-6-16	5	50	15.6284	31.0535	7.617	1529099400
2020-6-16	6	0	15.6271	31.0544	7.626	1529100000
2020-6-16	6	10	15.6281	31.0558	7.64	1529100600
2020-6-16	6	20	15.6429	31.0583	7.655	1529101200
2020-6-16	6	30	15.6507	31.0591	7.661	1529101800
2020-6-16	6	40	15.6027	31.0732	7.672	1529102400
2020-6-16	6	50	15.4603	31.0594	7.674	1529103000
2020-6-16	7	0	15.4103	31.0628	7.677	1529103600
2020-6-16	7	10	15.368	31.0628	7.679	1529104200
2020-6-16	7	20	15.3161	31.0616	7.667	1529104800
2020-6-16	7	30	15.2913	31.0633	7.655	1529105400
2020-6-16	7	40	15.264	31.0632	7.658	1529106000
2020-6-16	7	50	15.2313	31.0664	7.668	1529106600
2020-6-16	8	0	15.1764	31.0663	7.677	1529107200
2020-6-16	8	10	15.1367	31.0649	7.692	1529107800
2020-6-16	8	20	15.1341	31.0669	7.699	1529108400
2020-6-16	8	30	15.1168	31.067	7.699	1529109000
2020-6-16	8	40	15.106	31.0689	7.703	1529109600
2020-6-16	8	50	15.1014	31.0695	7.713	1529110200
2020-6-16	9	0	15.0938	31.0698	7.718	1529110800
2020-6-16	9	10	15.0865	31.0717	7.732	1529111400
2020-6-16	9	20	15.0984	31.0738	7.737	1529112000
2020-6-16	9	30	15.1639	31.074	7.749	1529112600
2020-6-16	9	40	15.2495	31.0741	7.757	1529113200
2020-6-16	9	50	15.3214	31.0718	7.749	1529113800
2020-6-16	10	0	15.4067	31.0769	7.73	1529114400
2020-6-16	10	10	15.412	31.077	7.71	1529115000
2020-6-16	10	20	15.453	31.0668	7.697	1529115600
2020-6-16	10	30	15.4204	31.0733	7.685	1529116200
2020-6-16	10	40	15.4792	31.0713	7.681	1529116800
2020-6-16	10	50	15.5595	31.0736	7.678	1529117400
2020-6-16	11	0	15.5942	31.0761	7.67	1529118000
2020-6-16	11	10	15.5771	31.0762	7.658	1529118600
2020-6-16	11	20	15.5348	31.0747	7.652	1529119200
2020-6-16	11	30	15.5171	31.0759	7.639	1529119800
2020-6-16	11	40	15.3634	31.0744	7.624	1529120400
2020-6-16	11	50	15.2811	31.0689	7.618	1529121000
2020-6-16	12	0	15.2798	31.071	7.621	1529121600
2020-6-16	12	10	15.2872	31.0726	7.613	1529122200
2020-6-16	12	20	15.2919	31.0725	7.6	1529122800
2020-6-16	12	30	15.2946	31.073	7.59	1529123400
2020-6-16	12	40	15.2991	31.0735	7.593	1529124000
2020-6-16	12	50	15.3216	31.0738	7.602	1529124600
2020-6-16	13	0	15.3455	31.0762	7.618	1529125200
2020-6-16	13	10	15.3828	31.0744	7.629	1529125800
2020-6-16	13	20	15.3994	31.0736	7.633	1529126400
2020-6-16	13	30	15.3917	31.0797	7.632	1529127000
2020-6-16	13	40	15.4083	31.0734	7.617	1529127600
2020-6-16	13	50	15.4132	31.0744	7.602	1529128200
2020-6-16	14	0	15.4282	31.0701	7.583	1529128800
2020-6-16	14	10	15.4836	31.0657	7.559	1529129400
2020-6-16	14	20	15.5564	31.0673	7.563	1529130000
2020-6-16	14	30	15.6052	31.0743	7.555	1529130600
2020-6-16	14	40	15.6882	31.0708	7.537	1529131200
2020-6-16	14	50	15.6924	31.0754	7.534	1529131800
2020-6-16	15	0	15.7259	31.0736	7.529	1529132400
2020-6-16	15	10	15.8315	31.073	7.518	1529133000
2020-6-16	15	20	15.8886	31.0687	7.512	1529133600
2020-6-16	15	30	16.0121	31.0464	7.515	1529134200
2020-6-16	15	40	16.0824	31.0514	7.516	1529134800
2020-6-16	15	50	16.4361	31.0667	7.528	1529135400
2020-6-16	16	0	16.7044	31.0541	7.505	1529136000
2020-6-16	16	10	16.8807	31.0466	7.493	1529136600
2020-6-16	16	20	17.0489	31.0964	7.473	1529137200
2020-6-16	16	30	16.7589	31.0835	7.413	1529137800
2020-6-16	16	50	16.446	31.0733	7.207	1529139000
2020-6-16	17	0	16.3459	31.0631	7.192	1529139600
2020-6-16	17	10	16.3029	31.0636	7.195	1529140200
2020-6-16	17	30	16.2952	31.0602	7.277	1529141400
2020-6-16	17	40	16.3323	31.0631	7.336	1529142000
2020-6-16	17	50	16.3604	31.0627	7.384	1529142600
2020-6-16	18	0	16.3669	31.0632	7.421	1529143200
2020-6-16	18	10	16.3868	31.064	7.464	1529143800
2020-6-16	18	20	16.4275	31.063	7.489	1529144400
2020-6-16	18	30	16.5143	31.0663	7.517	1529145000
2020-6-16	18	40	16.5456	31.064	7.53	1529145600
2020-6-16	18	50	16.5842	31.0658	7.544	1529146200
2020-6-16	19	0	16.6482	31.0675	7.55	1529146800
2020-6-16	19	10	16.7747	31.0696	7.55	1529147400
2020-6-16	19	20	16.6211	31.1044	7.544	1529148000
2020-6-16	19	30	16.2356	31.0813	7.536	1529148600
2020-6-16	19	40	15.8936	31.0812	7.517	1529149200
2020-6-16	19	50	15.6415	31.0736	7.469	1529149800
2020-6-16	20	0	15.5565	31.0686	7.358	1529150400
2020-6-16	20	10	15.5625	31.0733	7.283	1529151000
2020-6-16	20	20	15.59	31.0708	7.262	1529151600
2020-6-16	20	30	15.6601	31.0682	7.246	1529152200
2020-6-16	20	40	15.9994	31.0759	7.232	1529152800
2020-6-16	20	50	16.1128	31.0641	7.21	1529153400
2020-6-16	21	0	16.293	31.0516	7.198	1529154000
2020-6-16	21	20	16.2783	31.0645	7.183	1529155200
2020-6-16	21	30	16.1924	31.0635	7.204	1529155800
2020-6-16	21	40	16.1284	31.0627	7.233	1529156400
2020-6-16	21	50	16.1158	31.0691	7.257	1529157000
2020-6-16	22	0	16.121	31.0693	7.283	1529157600
2020-6-16	22	10	16.1073	31.07	7.298	1529158200
2020-6-16	22	20	16.0586	31.0695	7.292	1529158800
2020-6-16	22	30	16.0344	31.0705	7.279	1529159400
2020-6-16	22	40	16.0285	31.0706	7.275	1529160000
2020-6-16	22	50	15.9352	31.0768	7.264	1529160600
2020-6-16	23	0	15.9061	31.0656	7.259	1529161200
2020-6-16	23	10	15.8897	31.0658	7.256	1529161800
2020-6-16	23	20	15.8601	31.065	7.263	1529162400
2020-6-16	23	30	15.8434	31.0643	7.274	1529163000
2020-6-16	23	40	15.8328	31.0643	7.296	1529163600
2020-6-16	23	50	15.8031	31.0646	7.314	1529164200
2020-6-17	0	0	15.7963	31.0647	7.342	1529164800
2020-6-17	0	10	15.8082	31.0654	7.354	1529165400
2020-6-17	0	20	15.8522	31.0669	7.376	1529166000
2020-6-17	0	30	15.9193	31.0664	7.386	1529166600
2020-6-17	0	40	15.9281	31.0648	7.402	1529167200
2020-6-17	0	50	15.9541	31.0659	7.4	1529167800
2020-6-17	1	0	15.9606	31.0667	7.411	1529168400
2020-6-17	1	10	15.9863	31.0661	7.428	1529169000
2020-6-17	1	20	16.0214	31.0664	7.44	1529169600
2020-6-17	1	30	16.0523	31.069	7.455	1529170200
2020-6-17	1	40	16.0966	31.0699	7.465	1529170800
2020-6-17	1	50	16.0971	31.0682	7.482	1529171400
2020-6-17	2	0	16.1621	31.0703	7.499	1529172000
2020-6-17	2	10	16.2636	31.0667	7.502	1529172600
2020-6-17	2	20	16.3449	31.0683	7.501	1529173200
2020-6-17	2	30	16.4741	31.07	7.499	1529173800
2020-6-17	2	40	16.5407	31.0694	7.481	1529174400
2020-6-17	2	50	16.586	31.0662	7.474	1529175000
2020-6-17	3	0	16.6397	31.0681	7.444	1529175600
2020-6-17	3	10	16.7184	31.0685	7.415	1529176200
2020-6-17	3	20	16.8087	31.0786	7.385	1529176800
2020-6-17	3	30	16.7254	31.0684	7.362	1529177400
2020-6-17	3	40	16.7895	31.0439	7.36	1529178000
2020-6-17	3	50	17.0029	31.0165	7.335	1529178600
2020-6-17	4	0	17.7514	31.0167	7.313	1529179200
2020-6-17	4	10	17.3732	31.2143	7.264	1529179800
2020-6-17	4	20	16.8055	31.1253	7.217	1529180400
2020-6-17	4	30	16.7091	31.0632	7.159	1529181000
2020-6-17	4	40	16.6936	31.0589	7.07	1529181600
2020-6-17	4	50	16.7196	31.058	7.033	1529182200
2020-6-17	5	0	16.7586	31.057	7.065	1529182800
2020-6-17	5	10	16.7451	31.0577	7.133	1529183400
2020-6-17	5	20	16.6683	31.0575	7.212	1529184000
2020-6-17	5	30	16.5712	31.0552	7.264	1529184600
2020-6-17	5	40	16.3997	31.042	7.315	1529185200
2020-6-17	5	50	16.1679	31.0521	7.353	1529185800
2020-6-17	6	0	16.0017	31.0565	7.398	1529186400
2020-6-17	6	10	15.8926	31.0606	7.44	1529187000
2020-6-17	6	20	15.8402	31.0607	7.472	1529187600
2020-6-17	6	30	15.8243	31.0615	7.508	1529188200
2020-6-17	6	40	15.8155	31.0635	7.539	1529188800
2020-6-17	6	50	15.8049	31.064	7.561	1529189400
2020-6-17	7	0	15.7993	31.0658	7.592	1529190000
2020-6-17	7	10	15.7918	31.0663	7.601	1529190600
2020-6-17	7	20	15.783	31.0681	7.623	1529191200
2020-6-17	7	30	15.7873	31.0692	7.626	1529191800
2020-6-17	7	40	15.6977	31.0917	7.636	1529192400
2020-6-17	7	50	15.6459	31.0766	7.635	1529193000
2020-6-17	8	0	15.6345	31.0724	7.638	1529193600
2020-6-17	8	10	15.6173	31.0721	7.64	1529194200
2020-6-17	8	20	15.5949	31.0763	7.632	1529194800
2020-6-17	8	30	15.5451	31.0742	7.619	1529195400
2020-6-17	8	40	15.5172	31.0746	7.605	1529196000
2020-6-17	8	50	15.5091	31.0766	7.611	1529196600
2020-6-17	9	0	15.4774	31.0751	7.603	1529197200
2020-6-17	9	10	15.4605	31.0773	7.597	1529197800
2020-6-17	9	20	15.4352	31.0771	7.583	1529198400
2020-6-17	9	30	15.4252	31.078	7.59	1529199000
2020-6-17	9	40	15.4286	31.0735	7.58	1529199600
2020-6-17	9	50	15.4572	31.0787	7.581	1529200200
2020-6-17	10	0	15.4639	31.081	7.568	1529200800
2020-6-17	10	10	15.4993	31.0771	7.559	1529201400
2020-6-17	10	20	15.5894	31.0799	7.55	1529202000
2020-6-17	10	30	15.653	31.0823	7.546	1529202600
2020-6-17	10	40	15.6761	31.0823	7.543	1529203200
2020-6-17	10	50	15.6692	31.0813	7.54	1529203800
2020-6-17	11	0	15.6292	31.0813	7.552	1529204400
2020-6-17	11	10	15.603	31.0804	7.567	1529205000
2020-6-17	11	20	15.613	31.0841	7.582	1529205600
2020-6-17	11	30	15.5892	31.0829	7.592	1529206200
2020-6-17	11	40	15.6085	31.0834	7.601	1529206800
2020-6-17	11	50	15.7153	31.0811	7.616	1529207400
2020-6-17	12	0	15.7357	31.0847	7.628	1529208000
2020-6-17	12	10	15.7337	31.0832	7.63	1529208600
2020-6-17	12	20	15.7153	31.0864	7.634	1529209200
2020-6-17	12	30	15.5977	31.0823	7.644	1529209800
2020-6-17	12	40	15.5166	31.0805	7.652	1529210400
2020-6-17	12	50	15.4894	31.0822	7.643	1529211000
2020-6-17	13	0	15.4648	31.0824	7.614	1529211600
2020-6-17	13	10	15.4594	31.0837	7.593	1529212200
2020-6-17	13	20	15.464	31.0833	7.593	1529212800
2020-6-17	13	30	15.478	31.0846	7.593	1529213400
2020-6-17	13	40	15.4976	31.0859	7.609	1529214000
2020-6-17	13	50	15.5338	31.086	7.619	1529214600
2020-6-17	14	10	15.584	31.0861	7.638	1529215800
2020-6-17	14	20	15.5975	31.0857	7.638	1529216400
2020-6-17	14	30	15.6104	31.0858	7.638	1529217000
2020-6-17	14	40	15.6518	31.0706	7.631	1529217600
2020-6-17	14	50	15.6705	31.0748	7.619	1529218200
2020-6-17	15	0	15.7165	31.0844	7.614	1529218800
2020-6-17	15	10	15.7865	31.0768	7.605	1529219400
2020-6-17	15	20	15.86	31.0904	7.599	1529220000
2020-6-17	15	30	15.9024	31.0887	7.575	1529220600
2020-6-17	15	40	15.9538	31.0888	7.556	1529221200
2020-6-17	15	50	16.0425	31.0926	7.538	1529221800
2020-6-17	16	0	16.0915	31.0859	7.515	1529222400
2020-6-17	16	20	16.2742	31.083	7.492	1529223600
2020-6-17	16	30	16.6747	31.0926	7.481	1529224200
2020-6-17	16	50	17.3841	31.0977	7.441	1529225400
2020-6-17	17	0	17.434	31.0812	7.435	1529226000
2020-6-17	17	20	17.112	31.1007	7.298	1529227200
2020-6-17	17	30	16.88	31.0645	7.254	1529227800
2020-6-17	17	40	16.8233	31.08	7.228	1529228400
2020-6-17	17	50	16.7125	31.0681	7.204	1529229000
2020-6-17	18	0	16.6201	31.0681	7.228	1529229600
2020-6-17	18	10	16.5951	31.0678	7.269	1529230200
2020-6-17	18	20	16.581	31.068	7.304	1529230800
2020-6-17	18	30	16.5618	31.0702	7.338	1529231400
2020-6-17	18	40	16.5659	31.0674	7.363	1529232000
2020-6-17	18	50	16.5909	31.0769	7.388	1529232600
2020-6-17	19	0	16.6113	31.0687	7.404	1529233200
2020-6-17	19	10	16.6265	31.0659	7.419	1529233800
2020-6-17	19	20	16.6437	31.0673	7.434	1529234400
2020-6-17	19	30	16.6525	31.0674	7.441	1529235000
2020-6-17	19	40	16.6526	31.0674	7.453	1529235600
2020-6-17	19	50	16.6335	31.0671	7.452	1529236200
2020-6-17	20	0	16.6296	31.0685	7.452	1529236800
2020-6-17	20	10	16.6522	31.0701	7.449	1529237400
2020-6-17	20	20	16.6185	31.0659	7.448	1529238000
2020-6-17	20	30	16.651	31.0675	7.446	1529238600
2020-6-17	20	40	16.6034	31.0693	7.433	1529239200
2020-6-17	20	50	16.6114	31.0687	7.428	1529239800
2020-6-17	21	0	16.5662	31.0673	7.423	1529240400
2020-6-17	21	10	16.541	31.0662	7.41	1529241000
2020-6-17	21	20	16.5487	31.0694	7.401	1529241600
2020-6-17	21	30	16.5514	31.068	7.396	1529242200
2020-6-17	21	40	16.5589	31.0698	7.385	1529242800
2020-6-17	21	50	16.5191	31.0684	7.379	1529243400
2020-6-17	22	0	16.4923	31.0676	7.371	1529244000
2020-6-17	22	10	16.4998	31.0662	7.364	1529244600
2020-6-17	22	20	16.5413	31.0672	7.355	1529245200
2020-6-17	22	30	16.5644	31.0725	7.344	1529245800
2020-6-17	22	40	16.5	31.0673	7.34	1529246400
2020-6-17	22	50	16.3834	31.0686	7.333	1529247000
2020-6-17	23	0	16.3401	31.0689	7.329	1529247600
2020-6-17	23	10	16.2617	31.0685	7.324	1529248200
2020-6-17	23	20	16.2011	31.0684	7.299	1529248800
2020-6-17	23	30	16.1617	31.0668	7.29	1529249400
2020-6-17	23	40	16.1263	31.0698	7.278	1529250000
2020-6-17	23	50	16.0644	31.0687	7.263	1529250600
2020-6-18	0	0	16.0228	31.0659	7.252	1529251200
2020-6-18	0	10	15.9811	31.0668	7.25	1529251800
2020-6-18	0	20	15.9377	31.0673	7.25	1529252400
2020-6-18	0	30	15.8857	31.0673	7.244	1529253000
2020-6-18	0	40	15.8765	31.0664	7.228	1529253600
2020-6-18	0	50	15.9113	31.0685	7.217	1529254200
2020-6-18	1	0	15.9345	31.0699	7.204	1529254800
2020-6-18	1	10	15.9549	31.0704	7.185	1529255400
2020-6-18	1	20	15.9962	31.0712	7.182	1529256000
2020-6-18	1	30	16.0797	31.0685	7.195	1529256600
2020-6-18	1	40	16.1904	31.0719	7.217	1529257200
2020-6-18	1	50	16.2237	31.0713	7.233	1529257800
2020-6-18	2	0	16.2411	31.0713	7.229	1529258400
2020-6-18	2	10	16.2567	31.0731	7.246	1529259000
2020-6-18	2	20	16.279	31.0726	7.282	1529259600
2020-6-18	2	30	16.285	31.0727	7.313	1529260200
2020-6-18	2	40	16.3051	31.0763	7.34	1529260800
2020-6-18	2	50	16.3468	31.0757	7.354	1529261400
2020-6-18	3	0	16.3604	31.0751	7.369	1529262000
2020-6-18	3	10	16.4069	31.0755	7.389	1529262600
2020-6-18	3	20	16.4731	31.0747	7.392	1529263200
2020-6-18	3	30	16.5382	31.077	7.41	1529263800
2020-6-18	3	40	16.5937	31.0749	7.411	1529264400
2020-6-18	3	50	16.6495	31.0758	7.396	1529265000
2020-6-18	4	0	16.6874	31.0756	7.384	1529265600
2020-6-18	4	10	16.7674	31.0734	7.364	1529266200
2020-6-18	4	20	16.8917	31.0679	7.335	1529266800
2020-6-18	4	30	16.8999	31.0706	7.325	1529267400
2020-6-18	4	40	16.9211	31.0689	7.326	1529268000
2020-6-18	4	50	17.0864	31.0391	7.316	1529268600
2020-6-18	5	0	17.5726	31.06	7.296	1529269200
2020-6-18	5	10	17.2743	31.0636	7.303	1529269800
2020-6-18	5	20	16.8368	31.0611	7.3	1529270400
2020-6-18	5	30	16.7606	31.0672	7.193	1529271000
2020-6-18	5	40	16.7246	31.062	7.09	1529271600
2020-6-18	5	50	16.7043	31.0619	7.08	1529272200
2020-6-18	6	0	16.7241	31.0646	7.138	1529272800
2020-6-18	6	10	16.7215	31.0621	7.227	1529273400
2020-6-18	6	20	16.6791	31.0666	7.305	1529274000
2020-6-18	6	30	16.6198	31.0638	7.362	1529274600
2020-6-18	7	0	16.2371	31.0637	7.466	1529276400
2020-6-18	7	10	16.128	31.069	7.486	1529277000
2020-6-18	7	20	16.0518	31.0687	7.487	1529277600
2020-6-18	7	30	16.0154	31.0678	7.498	1529278200
2020-6-18	7	40	15.9732	31.0736	7.522	1529278800
2020-6-18	7	50	15.9049	31.0701	7.532	1529279400
2020-6-18	8	0	15.8736	31.0729	7.547	1529280000
2020-6-18	8	10	15.8427	31.0746	7.567	1529280600
2020-6-18	8	20	15.828	31.076	7.574	1529281200
2020-6-18	8	30	15.8224	31.0781	7.586	1529281800
2020-6-18	8	40	15.748	31.079	7.607	1529282400
2020-6-18	8	50	15.6589	31.0792	7.624	1529283000
2020-6-18	9	0	15.6463	31.0812	7.645	1529283600
2020-6-18	9	10	15.6512	31.0833	7.664	1529284200
2020-6-18	9	20	15.6322	31.0844	7.66	1529284800
2020-6-18	9	30	15.6064	31.0833	7.66	1529285400
2020-6-18	9	40	15.5992	31.0849	7.664	1529286000
2020-6-18	9	50	15.5871	31.086	7.676	1529286600
2020-6-18	10	0	15.5508	31.0861	7.687	1529287200
2020-6-18	10	10	15.494	31.0872	7.706	1529287800
2020-6-18	10	20	15.4874	31.089	7.723	1529288400
2020-6-18	10	30	15.4786	31.0908	7.733	1529289000
2020-6-18	10	40	15.4738	31.0899	7.738	1529289600
2020-6-18	10	50	15.4709	31.0916	7.74	1529290200
2020-6-18	11	0	15.4841	31.0913	7.741	1529290800
2020-6-18	11	40	15.6921	31.0941	7.744	1529293200
2020-6-18	11	50	15.6775	31.0923	7.74	1529293800
2020-6-18	12	0	15.6819	31.0928	7.744	1529294400
2020-6-18	12	10	15.6447	31.0911	7.739	1529295000
2020-6-18	12	20	15.6457	31.0933	7.742	1529295600
2020-6-18	12	30	15.6705	31.0938	7.731	1529296200
2020-6-18	12	40	15.688	31.0926	7.726	1529296800
2020-6-18	12	50	15.7097	31.0943	7.723	1529297400
2020-6-18	13	0	15.7137	31.0925	7.726	1529298000
2020-6-18	13	10	15.7354	31.0935	7.724	1529298600
2020-6-18	13	20	15.6658	31.0958	7.719	1529299200
2020-6-18	13	30	15.5692	31.0898	7.716	1529299800
2020-6-18	13	40	15.5832	31.0935	7.711	1529300400
2020-6-18	14	0	15.6533	31.0929	7.684	1529301600
2020-6-18	14	10	15.6485	31.0932	7.684	1529302200
2020-6-18	14	20	15.6326	31.0926	7.705	1529302800
2020-6-18	14	30	15.6268	31.0923	7.716	1529303400
2020-6-18	14	40	15.6286	31.0942	7.741	1529304000
2020-6-18	14	50	15.6483	31.0948	7.752	1529304600
2020-6-18	15	0	15.6588	31.0936	7.765	1529305200
2020-6-18	15	10	15.6867	31.0957	7.772	1529305800
2020-6-18	15	30	15.7187	31.095	7.775	1529307000
2020-6-18	15	50	15.7522	31.096	7.768	1529308200
2020-6-18	16	0	15.7963	31.0968	7.771	1529308800
2020-6-18	16	20	15.9101	31.0935	7.753	1529310000
2020-6-18	16	30	15.9585	31.0949	7.741	1529310600
2020-6-18	16	40	15.9986	31.0964	7.727	1529311200
2020-6-18	16	50	16.0186	31.0913	7.714	1529311800
2020-6-18	17	0	16.254	31.0975	7.693	1529312400
2020-6-18	17	20	16.3289	31.1019	7.653	1529313600
2020-6-18	17	30	16.3897	31.1054	7.637	1529314200
2020-6-18	17	40	16.84	31.0944	7.603	1529314800
2020-6-18	17	50	17.2695	31.0982	7.579	1529315400
2020-6-18	18	0	17.2957	31.0908	7.577	1529316000
2020-6-18	18	10	17.2558	31.0912	7.553	1529316600
2020-6-18	18	20	17.1147	31.085	7.456	1529317200
2020-6-18	18	30	16.8878	31.0844	7.364	1529317800
2020-6-18	18	40	16.8001	31.0851	7.311	1529318400
2020-6-18	18	50	16.7345	31.0932	7.272	1529319000
2020-6-18	19	0	16.6312	31.0883	7.273	1529319600
2020-6-18	19	10	16.5766	31.0856	7.291	1529320200
2020-6-18	19	20	16.5629	31.0832	7.308	1529320800
2020-6-18	19	30	16.5585	31.0828	7.328	1529321400
2020-6-18	19	40	16.5707	31.0804	7.353	1529322000
2020-6-18	20	0	16.5916	31.0824	7.383	1529323200
2020-6-18	20	10	16.6086	31.0822	7.402	1529323800
2020-6-18	20	20	16.6196	31.0845	7.41	1529324400
2020-6-18	20	30	16.6038	31.0807	7.427	1529325000
2020-6-18	20	40	16.5519	31.0867	7.431	1529325600
2020-6-18	20	50	16.0129	31.0911	7.43	1529326200
2020-6-18	21	0	15.7988	31.0831	7.449	1529326800
2020-6-18	21	10	15.7331	31.0817	7.434	1529327400
2020-6-18	21	20	15.7145	31.0833	7.384	1529328000
2020-6-18	21	30	15.7115	31.0822	7.343	1529328600
2020-6-18	21	40	15.7217	31.0823	7.292	1529329200
2020-6-18	21	50	15.7514	31.0805	7.253	1529329800
2020-6-18	22	0	15.7999	31.0835	7.216	1529330400
2020-6-18	22	10	15.8466	31.0877	7.175	1529331000
2020-6-18	22	20	15.9319	31.0812	7.144	1529331600
2020-6-18	22	30	15.9897	31.0803	7.111	1529332200
2020-6-18	22	40	16.0333	31.0957	7.09	1529332800
2020-6-18	22	50	15.9451	31.084	7.066	1529333400
2020-6-18	23	0	15.861	31.0868	7.051	1529334000
2020-6-18	23	10	15.8914	31.1092	7.05	1529334600
2020-6-18	23	20	15.9217	31.0834	7.061	1529335200
2020-6-18	23	30	16.1541	31.089	7.097	1529335800
2020-6-18	23	40	16.333	31.0914	7.15	1529336400
2020-6-18	23	50	16.3651	31.0881	7.173	1529337000
2020-6-19	0	0	16.3753	31.0895	7.171	1529337600
2020-6-19	0	10	16.3947	31.0901	7.186	1529338200
2020-6-19	0	20	16.3526	31.0908	7.194	1529338800
2020-6-19	0	30	16.2942	31.0883	7.196	1529339400
2020-6-19	0	40	16.1886	31.0906	7.173	1529340000
2020-6-19	0	50	16.1135	31.0882	7.155	1529340600
2020-6-19	1	0	16.0769	31.0897	7.141	1529341200
2020-6-19	1	10	16.0565	31.0895	7.129	1529341800
2020-6-19	1	20	16.0376	31.0899	7.112	1529342400
2020-6-19	1	30	16.0466	31.0909	7.108	1529343000
2020-6-19	1	40	16.0433	31.0895	7.1	1529343600
2020-6-19	1	50	16.0485	31.0886	7.114	1529344200
2020-6-19	2	0	16.077	31.0867	7.131	1529344800
2020-6-19	2	10	16.155	31.0895	7.153	1529345400
2020-6-19	2	20	16.2477	31.0893	7.165	1529346000
2020-6-19	2	30	16.2917	31.0895	7.178	1529346600
2020-6-19	2	40	16.2997	31.0876	7.184	1529347200
2020-6-19	2	50	16.3134	31.0876	7.209	1529347800
2020-6-19	3	0	16.319	31.0871	7.222	1529348400
2020-6-19	3	10	16.3057	31.0855	7.252	1529349000
2020-6-19	3	20	16.3145	31.0879	7.262	1529349600
2020-6-19	3	30	16.3263	31.083	7.279	1529350200
2020-6-19	3	40	16.3506	31.0868	7.289	1529350800
2020-6-19	3	50	16.3666	31.0897	7.3	1529351400
2020-6-19	4	0	16.4246	31.0883	7.315	1529352000
2020-6-19	4	10	16.4728	31.0882	7.326	1529352600
2020-6-19	4	20	16.5275	31.0891	7.33	1529353200
2020-6-19	4	30	16.5481	31.0888	7.335	1529353800
2020-6-19	4	40	16.5879	31.0834	7.34	1529354400
2020-6-19	4	50	16.63	31.0897	7.34	1529355000
2020-6-19	5	0	16.6471	31.0891	7.329	1529355600
2020-6-19	5	10	16.7452	31.0857	7.322	1529356200
2020-6-19	5	20	16.8289	31.0872	7.308	1529356800
2020-6-19	5	30	16.9327	31.0892	7.291	1529357400
2020-6-19	5	40	17.058	31.0874	7.289	1529358000
2020-6-19	5	50	17.2187	31.0843	7.286	1529358600
2020-6-19	6	0	17.7006	31.0814	7.287	1529359200
2020-6-19	6	10	17.5917	31.0846	7.281	1529359800
2020-6-19	6	20	17.0441	31.0579	7.267	1529360400
2020-6-19	6	30	16.806	31.0742	7.176	1529361000
2020-6-19	6	40	16.7517	31.084	7.057	1529361600
2020-6-19	6	50	16.7383	31.0813	6.962	1529362200
2020-6-19	7	0	16.7445	31.0805	6.927	1529362800
2020-6-19	7	10	16.7598	31.0816	6.931	1529363400
2020-6-19	7	20	16.7634	31.0818	6.964	1529364000
2020-6-19	7	30	16.7274	31.0816	7.012	1529364600
2020-6-19	7	40	16.6926	31.0803	7.063	1529365200
2020-6-19	7	50	16.6542	31.08	7.116	1529365800
2020-6-19	8	0	16.6149	31.0811	7.143	1529366400
2020-6-19	8	20	16.467	31.087	7.182	1529367600
[truncated: 10,239 more rows]
